# Supplementary material for: MiRNAs Expression Profiling of Bovine (Bos taurus) Testes and Effect of bta-miR-146b on Proliferation and Apoptosis in Bovine Male Germline Stem Cells
Source: Int J Mol Sci. 2020 May 28;21(11):3846. doi: 10.3390/ijms21113846 (PMC7312616; doi:10.3390/ijms21113846)
Supplement: Supplementary file 1 [file ijms-21-03846-s001.zip]

Archive with 9 entries (8 files):
- ijms-777696-final supplementary/
- ijms-777696-final supplementary/Figure S1.pdf
- ijms-777696-final supplementary/Table S1 The size distribution and abundance of the small RNAs..xlsx
- ijms-777696-final supplementary/Table S2 The readcount information of miRNAs..xlsx
- ijms-777696-final supplementary/Table S3 Expression patterns of differentially expressed miRNAs..xlsx
- ijms-777696-final supplementary/Table S4 The information of target genes of DE miRNAs..xlsx
- ijms-777696-final supplementary/Table S5 The results of KEGG analysis of the target genes of DE miRNAs..xlsx
- ijms-777696-final supplementary/Table S6 List of stem-loop RT-qPCR primers of miRNAs..xlsx
- ijms-777696-final supplementary/Table S7 List of primers of genes..xlsx
