# Supplementary material for: MiRNAs Expression Profiling of Bovine (Bos taurus) Testes and Effect of bta-miR-146b on Proliferation and Apoptosis in Bovine Male Germline Stem Cells
Source: Int J Mol Sci. 2020 May 28;21(11):3846. doi: 10.3390/ijms21113846 (PMC7312616; doi:10.3390/ijms21113846)
Supplement: Supplementary file 1 [file ijms-21-03846-s001.zip › ijms-777696-final supplementary/Table S1 The size distribution and abundance of the small RNAs..xlsx]

## Sheet: Sheet1
Length(nt)	M1.readcount	M2.readcount	M3.readcount	N1.readcount	N2.readcount	N3.readcount	M1.frequenceprecent(%)	M2.frequenceprecent(%)	M3.frequenceprecent(%)	N1.frequenceprecent(%)	N2.frequenceprecent(%)	N3.frequenceprecent(%)
18	16887	12493	10228	57402	67561	112218	0.0815139	0.0542079	0.0502815	0.433963	0.442462	0.654514
19	32607	32855	21527	91109	118748	182669	0.157395	0.14256	0.105828	0.68879	0.777689	1.06542
20	57907	44345	39188	493582	683743	1077206	0.279518	0.192416	0.192651	3.73151	4.47788	6.28283
21	198448	141647	163729	1802153	2067765	2908710	0.957912	0.614615	0.804902	13.6244	13.5419	16.9651
22	606279	404004	385441	7544399	8964302	9805877	2.92652	1.753	1.89485	57.0361	58.7079	57.193
23	299863	244804	184608	1753835	1922886	1888371	1.44744	1.06222	0.907545	13.2591	12.5931	11.014
24	220726	226538	136557	516455	574563	426867	1.06545	0.982962	0.671323	3.90443	3.76286	2.48971
25	238210	360557	176515	106740	100446	88773	1.14984	1.56448	0.867759	0.806961	0.657828	0.51777
26	477668	729144	360437	111663	93327	93506	2.30571	3.1638	1.77193	0.844179	0.611205	0.545376
27	788569	1107131	585032	171672	172213	147258	3.80644	4.80391	2.87605	1.29785	1.12784	0.858885
28	1243276	1816849	956679	166640	174162	138026	6.00132	7.88342	4.70309	1.25981	1.1406	0.805039
29	3128633	4679617	2596246	118001	105014	77661	15.102	20.3051	12.7633	0.892095	0.687744	0.452959
30	5300969	6656711	4858929	96134	66704	57649	25.5879	28.8839	23.8868	0.726779	0.436849	0.336239
31	4057623	3990785	5894212	86243	54714	61436	19.5862	17.3163	28.9763	0.652002	0.358326	0.358327
32	2450863	1803389	1923413	56993	43997	47039	11.8304	7.82502	9.45562	0.430871	0.28814	0.274356
33	755646	469410	762007	27364	28610	16670	3.64752	2.0368	3.74607	0.206874	0.187369	0.0972281
34	459260	211015	358574	18749	22975	10427	2.21686	0.915607	1.76277	0.141744	0.150465	0.0608157
35	383289	115161	928156	8271	7604	4883	1.85014	0.499691	4.56287	0.0625293	0.0497992	0.0284802
