# Supplementary material for: MiRNAs Expression Profiling of Bovine (Bos taurus) Testes and Effect of bta-miR-146b on Proliferation and Apoptosis in Bovine Male Germline Stem Cells
Source: Int J Mol Sci. 2020 May 28;21(11):3846. doi: 10.3390/ijms21113846 (PMC7312616; doi:10.3390/ijms21113846)
Supplement: Supplementary file 1 [file ijms-21-03846-s001.zip › ijms-777696-final supplementary/Table S2 The readcount information of miRNAs..xlsx]

## Sheet: Sheet1
miRNA	M1.readcount	M2.readcount	M3.readcount	N1.readcount	N2.readcount	N3.readcount
bta-let-7a-3p	29	28	19	166	238	236
bta-let-7a-5p	7769	8312	8385	113849	125593	150784
bta-let-7b	4685	2794	4463	68087	83161	95217
bta-let-7c	2438	1264	2029	51774	44623	60949
bta-let-7d	241	134	171	5099	4712	6209
bta-let-7e	725	546	677	20374	18469	23538
bta-let-7f	11043	9425	9161	233485	222681	270767
bta-let-7g	7900	9744	7660	238992	248790	267297
bta-let-7i	9483	9103	9832	346549	356527	320504
bta-miR-1	1630	658	1118	3611	2765	8423
bta-miR-100	14661	10836	7163	60114	40531	91475
bta-miR-101	5921	4473	5290	83400	131845	138977
bta-miR-103	1991	1569	1399	14384	16907	14368
bta-miR-105a	12	8	5	36	57	34
bta-miR-105b	4	2	0	7	1	2
bta-miR-106a	30	20	14	179	135	99
bta-miR-106b	413	234	238	3141	4844	4687
bta-miR-107	190	147	125	2262	2621	3016
bta-miR-10a	331	479	338	58622	4741	19546
bta-miR-10b	44791	23527	23004	694921	688860	642044
bta-miR-1185	1	1	0	59	79	93
bta-miR-1197	3	2	0	93	156	197
bta-miR-122	24	20	1	196	26	49
bta-miR-1224	2	0	1	2	0	0
bta-miR-1225-3p	0	0	0	0	0	1
bta-miR-1246	13	9	9	13	11	37
bta-miR-1247-3p	0	0	0	7	114	48
bta-miR-1247-5p	3	2	0	6	22	18
bta-miR-1248	23	3	10	13	11	14
bta-miR-124a	0	3	2	17	13	26
bta-miR-1251	1	0	0	2	1	9
bta-miR-125a	2007	1299	1098	27333	33673	40764
bta-miR-125b	4971	3015	3013	51572	58097	75102
bta-miR-1260b	3	0	3	33	41	41
bta-miR-126-3p	6887	7189	6531	64790	82911	100653
bta-miR-126-5p	184	223	278	2263	3363	3836
bta-miR-127	2061	664	494	95553	95447	104362
bta-miR-1271	79	116	130	1956	3144	2900
bta-miR-1277	0	2	1	12	32	18
bta-miR-128	280	371	216	1402	2145	1552
bta-miR-1282	0	1	0	0	0	0
bta-miR-129	20	16	24	119	47	55
bta-miR-1291	5	0	3	8	4	6
bta-miR-129-3p	30	11	13	39	12	12
bta-miR-1296	7	2	1	72	83	71
bta-miR-1298	0	0	0	78	19	24
bta-miR-1301	0	0	0	1	3	4
bta-miR-1306	18	7	13	110	128	151
bta-miR-1307	48	31	32	469	690	417
bta-miR-130a	90	44	65	1545	2076	2578
bta-miR-130b	7	2	8	55	61	63
bta-miR-132	16	30	17	123	212	203
bta-miR-133a	168	56	69	241	138	573
bta-miR-133b	5	1	7	6	2	31
bta-miR-133c	9	2	1	9	4	19
bta-miR-134	7	4	6	763	851	840
bta-miR-1343-3p	24	4	11	129	133	202
bta-miR-1343-5p	0	0	0	0	0	1
bta-miR-135a	70	150	68	1012	1222	3303
bta-miR-135b	0	5	2	136	87	407
bta-miR-136	34	30	25	1691	2081	2328
bta-miR-137	0	0	1	2	3	1
bta-miR-138	6	3	9	30	26	17
bta-miR-1388-3p	3	2	2	141	140	121
bta-miR-1388-5p	37	30	35	987	948	825
bta-miR-139	335	207	167	1601	1873	1940
bta-miR-140	8518	2222	1920	27099	41160	57039
bta-miR-141	1	3	1	59	1	1
bta-miR-142-3p	150	148	104	1970	2835	1678
bta-miR-142-5p	263	134	120	3254	3720	3256
bta-miR-143	49572	34832	64518	326506	429527	688946
bta-miR-1434-3p	0	0	0	1	1	1
bta-miR-1434-5p	2	0	0	1	1	1
bta-miR-144	2	2	0	101	145	71
bta-miR-145	16870	5709	7063	34326	49587	41192
bta-miR-1468	38	90	64	1026	1427	1474
bta-miR-146a	1423	1111	1202	4209	2698	3085
bta-miR-146b	21860	10616	9834	2506	1605	3238
bta-miR-147	2	4	12	13	16	9
bta-miR-148a	94590	72688	53927	2324929	3374658	3018801
bta-miR-148b	2432	1295	1062	24396	26643	25532
bta-miR-149-5p	23	1	5	79	103	146
bta-miR-150	67	46	56	1049	696	894
bta-miR-151-3p	1079	427	477	9029	11309	13950
bta-miR-151-5p	301	120	139	2026	2277	3537
bta-miR-152	2417	1124	1208	25653	22730	29903
bta-miR-153	3	8	10	2	14	10
bta-miR-154a	2	0	1	6	12	10
bta-miR-154b	14	6	3	402	446	408
bta-miR-154c	116	75	68	4651	4398	4799
bta-miR-155	195	87	131	1333	2348	1890
bta-miR-1584-3p	0	0	0	0	0	1
bta-miR-15a	73	62	116	287	333	440
bta-miR-15b	186	216	148	734	857	854
bta-miR-16a	926	848	936	5371	6864	6225
bta-miR-16b	818	1019	1031	3943	4920	4466
bta-miR-1721	0	0	1	0	0	0
bta-miR-17-3p	5	5	4	44	83	73
bta-miR-17-5p	1623	1208	890	5868	10183	6457
bta-miR-1814c	0	0	2	6	1	9
bta-miR-181a	1805	849	1074	25837	32082	33843
bta-miR-181b	161	90	131	3468	4119	3373
bta-miR-181c	33	9	17	497	553	761
bta-miR-181d	54	35	49	2066	1956	2014
bta-miR-182	58	52	42	1561	103	149
bta-miR-183	12	9	11	524	33	53
bta-miR-1839	288	306	258	2904	3773	3769
bta-miR-184	9	27	16	27	20	25
bta-miR-1842	1	1	1	3	1	3
bta-miR-185	548	267	231	3023	3953	3405
bta-miR-186	5921	1556	1777	17745	23540	21966
bta-miR-187	12	5	10	30	54	124
bta-miR-188	4	0	4	44	40	37
bta-miR-18a	45	58	53	139	232	170
bta-miR-18b	1	0	1	13	9	11
bta-miR-190a	6	3	5	98	140	100
bta-miR-190b	6	16	3	108	246	164
bta-miR-191	6382	4268	3300	19471	29596	22024
bta-miR-192	290	343	294	3597	4096	4270
bta-miR-193a	6	3	5	31	38	79
bta-miR-193a-3p	10	4	9	40	55	94
bta-miR-193a-5p	30	14	15	256	300	485
bta-miR-193b	96	29	58	340	498	500
bta-miR-194	316	141	160	2907	3475	3753
bta-miR-195	787	443	720	1406	2780	3107
bta-miR-196a	8	14	12	964	394	483
bta-miR-196b	4	2	2	1598	183	484
bta-miR-197	35	7	9	375	488	424
bta-miR-199a-3p	6456	3055	4068	164292	154762	193865
bta-miR-199a-5p	9302	2829	3152	126575	118076	139893
bta-miR-199b	8774	4418	5447	89073	82556	101016
bta-miR-199c	276	82	146	6563	6445	9738
bta-miR-19a	67	85	77	325	637	349
bta-miR-19b	1053	642	707	5005	9529	5199
bta-miR-200a	89	98	44	2666	1666	1806
bta-miR-200b	10	27	9	1328	754	744
bta-miR-200c	6	3	6	851	22	26
bta-miR-202	8081	5604	6437	28880	59750	49043
bta-miR-204	418	372	587	2955	3346	2832
bta-miR-205	1	0	1	582	8	16
bta-miR-206	70	33	28	59	35	96
bta-miR-20a	5291	3894	2913	20824	34430	19824
bta-miR-20b	31	18	16	183	129	78
bta-miR-210	75	33	21	547	544	509
bta-miR-211	1	1	1	1	0	1
bta-miR-212	3	12	5	19	34	26
bta-miR-21-3p	0	0	0	14	26	8
bta-miR-214	572	107	183	6123	4858	6033
bta-miR-215	23	35	31	634	537	530
bta-miR-21-5p	20035	18263	18309	247205	287661	218188
bta-miR-216a	0	1	0	1	1	0
bta-miR-216b	1	4	0	1	2	3
bta-miR-217	12	12	5	12	4	7
bta-miR-218	90	132	141	5656	3732	5728
bta-miR-219	0	0	0	3	5	3
bta-miR-219-3p	0	0	1	12	9	13
bta-miR-219-5p	2	0	1	5	4	3
bta-miR-221	250	141	161	1382	1083	1123
bta-miR-222	89	89	64	652	521	471
bta-miR-223	2	0	0	44	16	16
bta-miR-22-3p	349	319	441	1568	2360	2635
bta-miR-224	393	93	165	1489	1223	2056
bta-miR-22-5p	30	22	40	145	240	272
bta-miR-2284aa	2	2	2	25	14	28
bta-miR-2284ab	0	0	2	36	61	49
bta-miR-2284ac	0	0	0	1	6	6
bta-miR-2284b	0	0	0	0	2	0
bta-miR-2284e	0	0	0	0	0	2
bta-miR-2284f	3	0	0	6	3	4
bta-miR-2284g	0	0	0	1	0	0
bta-miR-2284h-5p	2	2	3	32	64	47
bta-miR-2284j	0	0	0	2	1	1
bta-miR-2284k	0	0	0	2	0	0
bta-miR-2284m	0	0	0	0	1	1
bta-miR-2284n	0	0	0	0	1	0
bta-miR-2284r	0	0	0	1	0	1
bta-miR-2284t-3p	3	0	2	35	48	64
bta-miR-2284t-5p	1	0	0	4	4	3
bta-miR-2284v	0	0	0	1	0	0
bta-miR-2284w	3	6	4	49	64	80
bta-miR-2284x	513	902	584	7000	8075	10805
bta-miR-2284y	20	25	12	366	389	473
bta-miR-2284z	3	4	2	34	30	52
bta-miR-2285aa	8	7	1	58	82	57
bta-miR-2285ab	1	0	1	5	11	11
bta-miR-2285ac	1	1	0	3	2	2
bta-miR-2285ad	0	0	0	5	8	3
bta-miR-2285af	0	2	1	15	27	21
bta-miR-2285b	17	22	13	55	117	29
bta-miR-2285c	0	0	0	0	4	0
bta-miR-2285e	2	0	2	40	73	51
bta-miR-2285f	66	44	27	309	375	371
bta-miR-2285g	0	2	1	15	26	20
bta-miR-2285h	1	0	0	8	0	1
bta-miR-2285i	11	2	0	10	7	36
bta-miR-2285j	11	0	0	4	2	15
bta-miR-2285k	5	1	3	49	62	43
bta-miR-2285l	0	0	0	0	1	0
bta-miR-2285m	1	0	1	41	48	33
bta-miR-2285n	0	2	0	4	3	5
bta-miR-2285o	12	17	11	198	250	300
bta-miR-2285p	5	0	6	59	45	49
bta-miR-2285q	13	6	7	38	67	72
bta-miR-2285r	1	3	1	17	25	20
bta-miR-2285s	0	1	2	8	6	7
bta-miR-2285t	3	0	2	126	32	45
bta-miR-2285u	21	24	13	365	381	452
bta-miR-2285v	4	0	1	4	3	4
bta-miR-2285w	0	0	0	1	3	2
bta-miR-2285x	0	0	0	3	4	11
bta-miR-2285y	3	4	2	34	30	50
bta-miR-2285z	13	6	7	38	67	72
bta-miR-2286	0	0	0	0	1	1
bta-miR-2299-3p	2	2	0	41	42	59
bta-miR-2299-5p	10	6	4	98	155	160
bta-miR-2300a-5p	1	0	1	3	4	0
bta-miR-2300b-3p	1	0	1	3	4	0
bta-miR-2307	0	1	0	1	1	1
bta-miR-2308	2	0	0	12	10	10
bta-miR-2310	0	0	2	6	1	10
bta-miR-2311	0	2	0	0	4	4
bta-miR-2312	0	0	0	2	1	1
bta-miR-2313-3p	1	1	0	7	1	4
bta-miR-2313-5p	0	0	1	5	1	2
bta-miR-2314	0	0	0	0	0	1
bta-miR-2316	0	1	1	12	6	20
bta-miR-2318	7	23	22	6	20	16
bta-miR-2320-3p	2	3	0	7	10	9
bta-miR-2320-5p	2	0	3	2	4	7
bta-miR-2323	0	3	0	5	8	3
bta-miR-2327	0	0	0	1	0	0
bta-miR-2328-5p	0	0	0	0	0	1
bta-miR-2330-5p	0	0	0	0	1	0
bta-miR-2331-3p	0	0	0	1	1	0
bta-miR-2332	6	2	4	8	2	12
bta-miR-2335	1	2	0	0	1	0
bta-miR-2336	10	12	13	76	91	77
bta-miR-2339	1	0	0	9	10	2
bta-miR-2342	0	0	0	0	0	1
bta-miR-2344	19	18	7	4	13	3
bta-miR-2346	0	0	0	4	4	6
bta-miR-2349	0	0	0	1	0	0
bta-miR-2355-3p	0	0	2	0	1	2
bta-miR-2355-5p	0	0	0	0	1	0
bta-miR-2357	0	0	0	0	0	1
bta-miR-2366	0	0	0	1	0	0
bta-miR-2367-3p	0	1	2	2	0	1
bta-miR-2367-5p	0	0	0	2	0	3
bta-miR-2368-3p	0	0	0	0	1	2
bta-miR-2370-3p	0	0	0	0	0	1
bta-miR-2376	0	0	0	0	8	2
bta-miR-2377	0	0	0	1	0	0
bta-miR-2380	0	0	0	0	0	1
bta-miR-2382-3p	1	0	0	1	0	0
bta-miR-2382-5p	0	0	0	0	0	1
bta-miR-2384	0	1	0	0	1	0
bta-miR-2387	39	13	12	125	154	82
bta-miR-2388-3p	0	0	0	1	0	0
bta-miR-2388-5p	0	0	0	0	1	0
bta-miR-2394	0	0	0	0	0	1
bta-miR-2395	0	0	0	3	1	0
bta-miR-2396	0	0	1	0	5	1
bta-miR-2397-3p	1	0	0	5	4	5
bta-miR-2397-5p	0	0	0	3	1	1
bta-miR-2398	1	0	0	3	5	0
bta-miR-2399-3p	1	0	0	2	4	3
bta-miR-2399-5p	1	0	2	13	6	7
bta-miR-23a	554	421	519	6846	6949	11477
bta-miR-23b-3p	689	359	573	6086	7502	11966
bta-miR-23b-5p	1	0	0	10	21	22
bta-miR-24	12	18	15	102	174	188
bta-miR-2400	0	0	0	3	1	3
bta-miR-2403	0	0	1	4	2	6
bta-miR-2404	4	0	0	11	16	15
bta-miR-2408	1	0	0	1	1	1
bta-miR-2410	0	0	0	1	0	0
bta-miR-2411-3p	8	6	3	10	22	19
bta-miR-2411-5p	2	7	7	31	42	26
bta-miR-2415-3p	1	0	0	1	2	3
bta-miR-2416	1	0	0	5	8	6
bta-miR-2417	0	0	1	2	4	0
bta-miR-2419-3p	0	0	0	1	2	1
bta-miR-2419-5p	6	6	3	75	41	84
bta-miR-2422	1	0	0	2	2	4
bta-miR-2424	0	0	0	9	8	5
bta-miR-2425-3p	0	0	0	1	0	0
bta-miR-2425-5p	0	0	1	17	2	1
bta-miR-2427	0	0	1	0	0	0
bta-miR-2431-3p	0	0	1	6	8	7
bta-miR-2431-5p	3	2	2	8	15	24
bta-miR-2432	0	0	0	2	7	1
bta-miR-2435	1	2	3	2	3	2
bta-miR-24-3p	1725	682	778	7711	9716	14041
bta-miR-2440	15	10	5	28	33	29
bta-miR-2441	1	0	0	0	0	0
bta-miR-2443	4	3	1	17	23	17
bta-miR-2446	0	0	0	0	0	1
bta-miR-2447	0	0	0	0	1	0
bta-miR-2448-3p	1	0	0	9	5	3
bta-miR-2448-5p	0	0	0	7	2	5
bta-miR-2457	1	1	0	2	4	0
bta-miR-2458	0	0	0	0	1	0
bta-miR-2460	0	0	0	0	1	0
bta-miR-2461-3p	0	0	0	1	1	1
bta-miR-2463	3	1	0	3	10	7
bta-miR-2465	0	1	0	3	15	4
bta-miR-2466-3p	0	0	0	0	0	1
bta-miR-2466-5p	0	0	0	1	5	1
bta-miR-2467-3p	0	0	0	0	1	0
bta-miR-2468	1	0	1	24	15	19
bta-miR-2469	0	0	0	0	0	1
bta-miR-2474	0	0	0	4	4	3
bta-miR-2475	0	2	0	0	1	0
bta-miR-2477	0	0	0	0	0	1
bta-miR-2478	17	26	21	391	484	271
bta-miR-2483-3p	2	1	1	45	60	66
bta-miR-2483-5p	77	30	35	193	301	272
bta-miR-2484	85	19	34	383	476	880
bta-miR-25	1112	1079	842	17009	24057	21453
bta-miR-26a	19139	13528	16211	541081	643938	1035856
bta-miR-26b	1900	1348	1859	50988	56227	93488
bta-miR-26c	19136	13528	16210	541048	643909	1035816
bta-miR-27a-3p	391	387	435	3850	5746	7939
bta-miR-27a-5p	34	18	16	489	285	329
bta-miR-27b	8577	8093	8873	93460	144277	179117
bta-miR-28	75	44	48	523	741	839
bta-miR-2887	11	6	2	12	8	21
bta-miR-2889	6	5	0	1	0	3
bta-miR-2898	122	28	43	848	1076	506
bta-miR-2903	0	0	0	0	2	1
bta-miR-2904	11	4	9	85	61	101
bta-miR-2957	2416	1124	1208	25650	22728	29903
bta-miR-296-3p	29	15	13	157	164	113
bta-miR-299	5	3	1	263	287	276
bta-miR-29a	2279	1662	2273	7928	15882	14337
bta-miR-29b	187	214	249	806	2015	1339
bta-miR-29c	43	28	36	137	325	363
bta-miR-29d-3p	1	1	0	2	1	7
bta-miR-29d-5p	26	8	17	63	115	166
bta-miR-29e	1	0	1	2	2	0
bta-miR-301a	10	4	1	53	65	61
bta-miR-301b	1	1	0	7	7	5
bta-miR-302a	0	0	0	1	0	4
bta-miR-302d	0	0	0	1	0	4
bta-miR-3064	0	0	0	0	1	0
bta-miR-30a-5p	21459	9366	10021	88585	124154	111372
bta-miR-30b-3p	4	2	0	40	70	74
bta-miR-30b-5p	1179	682	776	8174	13354	12617
bta-miR-30c	2994	1967	1227	19921	30527	22115
bta-miR-30d	8410	6464	3934	53246	84806	65546
bta-miR-30e-5p	4009	2126	2037	26485	42901	28159
bta-miR-30f	573	353	283	1814	2283	2047
bta-miR-31	731	168	221	976	3223	2472
bta-miR-3120	53	24	37	928	1088	1317
bta-miR-3154	0	0	0	2	3	2
bta-miR-32	227	348	420	2435	3713	2926
bta-miR-320a	1062	364	410	9326	11033	8609
bta-miR-323	5	2	0	113	133	153
bta-miR-324	17	1	8	140	117	128
bta-miR-326	5	5	1	59	55	78
bta-miR-328	83	46	37	549	627	633
bta-miR-329a	2	1	1	34	43	44
bta-miR-330	4	1	1	37	42	45
bta-miR-331-3p	34	13	11	388	495	523
bta-miR-331-5p	35	16	26	301	566	417
bta-miR-335	76	82	42	1708	1403	1683
bta-miR-338	3	5	3	27	23	34
bta-miR-339a	1118	357	238	5201	7751	6974
bta-miR-339b	293	71	88	910	1432	1678
bta-miR-33a	1	0	4	26	65	41
bta-miR-33b	0	0	0	3	4	3
bta-miR-340	16	17	14	81	110	82
bta-miR-342	904	290	414	5232	6130	4734
bta-miR-3431	527	95	132	2137	1397	2352
bta-miR-3432a	109	109	124	1367	1825	2704
bta-miR-3432b	1	1	0	0	1	1
bta-miR-345-3p	25	13	22	513	703	515
bta-miR-345-5p	28	3	7	136	225	183
bta-miR-346	0	0	1	20	6	17
bta-miR-34a	149	161	109	364	571	419
bta-miR-34b	98	330	169	15	4	15
bta-miR-34c	12999	33309	16057	1124	382	1562
bta-miR-3533	0	1	3	1	0	1
bta-miR-3578	4	12	8	940	950	1168
bta-miR-3596	4683	2792	4460	68086	83157	95217
bta-miR-3600	349	319	441	1568	2360	2635
bta-miR-3601	48	13	17	473	1033	843
bta-miR-3604	6456	3051	4065	164231	154689	193801
bta-miR-361	69	52	56	1997	2460	2276
bta-miR-362-3p	6	3	6	61	67	80
bta-miR-362-5p	110	45	74	1278	988	787
bta-miR-363	9	9	9	240	208	145
bta-miR-365-3p	318	143	92	876	1225	754
bta-miR-365-5p	12	2	7	25	42	29
bta-miR-367	0	0	0	2	0	0
bta-miR-369-3p	44	33	29	5096	4740	5326
bta-miR-369-5p	5	2	6	266	304	283
bta-miR-370	27	8	6	2000	641	1091
bta-miR-371	0	1	0	0	1	5
bta-miR-374a	384	339	385	5726	9553	9067
bta-miR-374b	1139	824	892	13257	20869	16375
bta-miR-375	115	231	140	36	51	76
bta-miR-376a	4	0	1	67	57	70
bta-miR-376b	5	0	5	171	203	189
bta-miR-376c	7	1	3	171	206	217
bta-miR-376d	0	2	0	44	25	29
bta-miR-376e	23	9	13	1185	1336	961
bta-miR-377	1	0	0	34	42	32
bta-miR-378	135	74	84	1029	884	1141
bta-miR-378b	0	1	0	0	0	0
bta-miR-378c	18	9	9	104	113	215
bta-miR-378d	0	0	0	7	5	9
bta-miR-379	470	209	201	19958	20495	20808
bta-miR-380-3p	43	17	12	2134	2581	2542
bta-miR-380-5p	2	0	0	65	49	39
bta-miR-381	98	68	72	3778	4261	3972
bta-miR-382	7	13	10	1084	1069	1295
bta-miR-383	13	5	12	33	8	13
bta-miR-3956	2	0	1	139	217	210
bta-miR-3957	1	1	0	64	77	50
bta-miR-409a	119	38	25	2590	2664	2539
bta-miR-409b	86	53	36	4663	4772	3513
bta-miR-410	16	3	5	1134	1394	1313
bta-miR-411a	661	308	324	29939	32876	36986
bta-miR-411b	24	20	19	1333	1498	1530
bta-miR-411c-3p	4	1	3	259	120	116
bta-miR-411c-5p	51	22	25	2604	3174	2815
bta-miR-412	0	0	0	13	9	13
bta-miR-421	18	15	19	128	158	159
bta-miR-423-3p	1567	687	459	11203	15700	10457
bta-miR-423-5p	779	294	270	7971	10072	7930
bta-miR-424-3p	203	59	55	1689	2351	2268
bta-miR-424-5p	1841	700	940	31373	53296	49995
bta-miR-425-3p	16	19	14	196	288	233
bta-miR-425-5p	675	725	543	1080	1479	973
bta-miR-4286	4	0	1	7	17	15
bta-miR-429	1	0	1	103	22	29
bta-miR-431	0	0	0	16	29	24
bta-miR-432	15	6	4	1508	1224	1520
bta-miR-433	2	0	0	287	274	225
bta-miR-4444	0	0	0	1	0	0
bta-miR-449a	1201	3352	2109	31	19	33
bta-miR-449b	6	5	9	0	1	0
bta-miR-449c	5	6	4	0	0	0
bta-miR-449d	1	0	0	0	0	0
bta-miR-450a	1056	935	891	23980	38545	32437
bta-miR-450b	1276	1472	1451	34325	44456	40023
bta-miR-451	522	356	295	6214	6772	5208
bta-miR-452	172	57	46	1225	868	1424
bta-miR-4523	0	0	0	0	1	0
bta-miR-454	19	9	14	211	185	149
bta-miR-455-3p	81	17	19	1984	2193	1767
bta-miR-455-5p	845	323	374	21306	31024	23061
bta-miR-4657	0	0	0	0	1	0
bta-miR-4680	1	1	0	0	1	2
bta-miR-483	29	6	2	492	425	506
bta-miR-484	47	19	21	324	288	294
bta-miR-485	1	2	0	58	44	61
bta-miR-486	23	14	13	411	482	480
bta-miR-487a	4	2	3	247	210	232
bta-miR-487b	9	5	10	905	880	937
bta-miR-488	1	3	0	7	7	14
bta-miR-490	4	1	1	137	70	156
bta-miR-491	19	5	6	102	200	126
bta-miR-493	36	18	12	3419	4084	3150
bta-miR-494	162	70	50	3997	3663	2792
bta-miR-495	13	8	9	2709	2234	1546
bta-miR-496	0	0	2	15	22	16
bta-miR-497	353	176	225	450	837	1109
bta-miR-499	9	16	19	560	823	1039
bta-miR-500	55	27	47	484	381	303
bta-miR-502a	10	8	5	39	63	72
bta-miR-502b	6	1	6	44	30	27
bta-miR-503-3p	22	8	6	352	659	454
bta-miR-503-5p	919	203	343	7839	6238	4562
bta-miR-504	60	24	12	2022	1469	1722
bta-miR-505	15	5	4	241	271	218
bta-miR-532	503	266	335	12990	10490	10272
bta-miR-539	0	1	0	13	13	13
bta-miR-541	0	0	0	6	6	6
bta-miR-542-5p	49	13	17	473	1033	843
bta-miR-543	11	6	6	627	379	342
bta-miR-544a	0	0	0	4	5	2
bta-miR-545-3p	0	1	2	10	9	3
bta-miR-545-5p	0	0	0	1	1	2
bta-miR-551b	0	0	0	0	1	0
bta-miR-574	279	121	139	5148	9344	7452
bta-miR-582	1	0	0	4	7	4
bta-miR-592	16	6	7	238	708	427
bta-miR-6119-3p	5	3	2	68	109	129
bta-miR-6119-5p	150	118	113	823	1235	1030
bta-miR-6120-3p	152	125	105	188	410	605
bta-miR-6120-5p	0	0	0	0	0	1
bta-miR-6121-3p	0	0	0	0	0	2
bta-miR-6122-3p	0	0	0	5	4	6
bta-miR-6123	13	12	20	38	43	39
bta-miR-615	0	0	0	1	2	3
bta-miR-628	1	5	5	31	51	60
bta-miR-6516	1	2	1	5	27	24
bta-miR-6517	27	7	7	122	159	100
bta-miR-6518	0	0	0	2	2	8
bta-miR-6519	0	0	0	1	0	0
bta-miR-652	120	50	77	1256	1953	2084
bta-miR-6520	2	2	1	25	29	21
bta-miR-6521	0	0	0	0	0	2
bta-miR-6522	2	9	3	82	140	163
bta-miR-6523a	0	0	1	21	38	26
bta-miR-6524	12	11	8	452	625	539
bta-miR-6525	0	1	1	15	16	27
bta-miR-6526	1642	913	1183	694	321	822
bta-miR-6527	0	0	0	1	0	2
bta-miR-6529a	12	12	11	167	230	227
bta-miR-6529b	11	12	11	167	229	227
bta-miR-653	0	1	0	0	0	0
bta-miR-6530	1	0	0	2	0	1
bta-miR-6531	1	3	1	13	8	14
bta-miR-6532	0	0	0	2	2	2
bta-miR-6533	0	2	0	2	2	6
bta-miR-6534	0	0	0	0	2	3
bta-miR-6535	0	0	0	0	4	0
bta-miR-6536	2	4	3	31	33	35
bta-miR-654	0	0	2	44	45	52
bta-miR-655	8	3	3	457	389	378
bta-miR-656	2	0	0	40	21	27
bta-miR-660	394	365	429	5562	4997	4917
bta-miR-664a	0	0	0	0	1	0
bta-miR-664b	120	34	53	352	640	440
bta-miR-665	9	0	0	77	83	95
bta-miR-669	0	1	0	3	4	1
bta-miR-671	18	7	3	88	63	44
bta-miR-677	32	5	7	46	45	44
bta-miR-7	1086	2050	1058	4339	4447	2184
bta-miR-708	196	100	106	4163	6523	6014
bta-miR-744	26	15	13	178	225	180
bta-miR-758	4	1	1	124	189	145
bta-miR-760-3p	6	5	3	57	56	60
bta-miR-760-5p	0	0	1	0	1	1
bta-miR-767	5	9	2	58	48	33
bta-miR-769	222	49	55	748	1074	1034
bta-miR-7691	0	0	0	5	5	6
bta-miR-7857	2	2	1	1	5	2
bta-miR-7858	0	0	1	2	0	0
bta-miR-7859	13	25	8	28	49	47
bta-miR-7860	1	0	0	1	0	1
bta-miR-7861	1	0	1	6	9	5
bta-miR-7862	7	0	1	90	157	137
bta-miR-7863	0	0	0	2	1	4
bta-miR-8550	0	0	0	1	0	0
bta-miR-873	1	1	1	9	8	22
bta-miR-874	36	21	22	244	187	195
bta-miR-876	0	0	0	2	0	0
bta-miR-877	5	0	2	24	28	36
bta-miR-885	0	0	0	3	2	3
bta-miR-92a	1895	1541	1295	32169	47091	39883
bta-miR-92b	111	72	41	929	1626	1266
bta-miR-93	1552	2090	1369	4701	6418	4850
bta-miR-935	2	0	0	2	0	0
bta-miR-9-3p	7	14	7	50	37	36
bta-miR-940	0	0	0	0	1	0
bta-miR-95	9	15	12	715	717	717
bta-miR-9-5p	130	279	213	1482	803	755
bta-miR-96	16	13	16	241	15	14
bta-miR-98	158	95	154	5099	5107	5779
bta-miR-99a-3p	41	20	41	988	902	1200
bta-miR-99a-5p	16431	7804	9590	249174	222381	368728
bta-miR-99b	2822	790	827	16766	16923	22457
novel_116	410	1095	369	99	103	12
novel_130	95	120	7	2	2	0
novel_186	155	55	45	21	41	22
novel_188	101	71	60	21	62	39
novel_198	23	31	15	21	15	22
novel_202	0	0	0	37	109	27
novel_217	47	34	28	2	8	3
novel_223	40	11	5	16	15	40
novel_232	2	2	0	27	32	35
novel_240	0	1	0	9	18	1
novel_243	3	1	1	15	29	34
novel_244	1	0	0	8	35	17
novel_248	0	1	1	3	3	3
novel_251	2	5	4	6	12	8
novel_264	6	2	3	0	2	3
novel_266	0	0	0	5	2	0
novel_267	0	0	0	0	1	0
novel_268	13	7	5	0	0	1
novel_272	0	0	0	1	1	0
novel_275	0	0	0	2	2	6
novel_276	6	2	3	1	0	3
novel_279	0	0	0	1	1	0
novel_285	4	1	1	4	3	4
novel_287	0	0	1	5	3	3
novel_289	0	4	0	2	0	0
novel_290	0	0	0	0	4	0
novel_298	0	0	0	2	1	3
novel_300	0	0	0	1	7	2
novel_309	0	0	0	0	2	1
novel_318	0	0	0	0	2	1
novel_319	0	0	0	1	0	0
novel_320	0	0	0	3	1	0
novel_323	0	0	0	2	0	2
novel_324	0	0	0	2	1	0
novel_327	3	3	1	16	29	31
novel_331	0	0	0	5	7	2
novel_334	0	0	0	2	1	2
novel_335	2	1	1	2	3	3
novel_338	0	0	0	2	3	2
novel_339	0	0	0	1	5	3
novel_344	0	0	0	2	1	2
novel_364	0	0	0	1	0	0
novel_367	1	1	1	2	7	2
novel_393	1	1	0	5	13	7
novel_394	0	1	0	0	0	1
novel_395	150	120	94	83	169	129
novel_410	0	0	0	7	4	7
novel_411	1	8	7	2	0	1
novel_415	0	0	0	3	3	1
novel_418	10	11	6	0	0	1
novel_427	3	2	6	7	5	5
novel_432	0	0	0	0	1	0
novel_437	0	0	0	1	3	4
novel_440	3	1	0	4	10	3
novel_441	0	0	0	3	2	5
novel_452	1	0	0	0	0	0
novel_456	1	0	0	3	0	0
novel_466	0	0	0	1	1	0
novel_469	0	0	0	1	0	1
novel_471	2	7	4	0	0	1
novel_477	0	0	0	0	1	0
novel_481	0	0	1	0	0	2
novel_491	0	0	0	8	7	15
novel_500	1	0	0	2	7	2
novel_501	4	1	2	0	0	0
novel_502	0	0	1	1	3	1
novel_506	7	1	1	14	11	30
novel_513	0	0	0	4	2	2
novel_514	0	0	0	5	11	12
novel_521	0	0	0	1	1	0
novel_522	0	1	1	0	1	1
novel_525	0	0	0	0	1	1
novel_535	8	0	3	12	18	7
novel_536	0	0	0	1	0	3
novel_550	3	4	2	4	2	6
novel_552	0	0	0	1	0	2
novel_553	1	6	0	0	0	0
novel_560	0	0	1	0	0	0
novel_561	0	0	1	1	1	0
novel_563	0	1	1	2	1	0
novel_567	2	0	0	0	0	0
novel_568	0	0	0	2	2	2
novel_569	0	1	1	0	0	2
novel_570	0	0	0	2	2	1
novel_571	0	1	0	3	0	2
novel_573	0	0	0	0	1	3
