# Supplementary material for: MiRNAs Expression Profiling of Bovine (Bos taurus) Testes and Effect of bta-miR-146b on Proliferation and Apoptosis in Bovine Male Germline Stem Cells
Source: Int J Mol Sci. 2020 May 28;21(11):3846. doi: 10.3390/ijms21113846 (PMC7312616; doi:10.3390/ijms21113846)
Supplement: Supplementary file 1 [file ijms-21-03846-s001.zip › ijms-777696-final supplementary/Table S3 Expression patterns of differentially expressed miRNAs..xlsx]

## Sheet: Sheet1
sRNA	adult_readcount	neonatal_readcount	log2FoldChange	pval	padj
bta-miR-146b	48752	648.148	6.0801	1.91e-85	8.62e-83
bta-miR-449a	8948.5	7.37715	9.4129	2.7e-68	6.07e-66
bta-miR-411a	1494.14	8796.38	-2.535	7.7e-50	1.16e-47
bta-miR-369-3p	128.272	1345.11	-3.3558	5.34e-47	6e-45
novel_217	130.889	1.13392	6.4154	7.95e-43	7.16e-41
bta-miR-34c	82732.4	270.186	7.4238	2.39e-35	1.79e-33
novel_395	441.029	33.2696	3.6385	9.61e-34	6.18e-32
bta-miR-6526	4474.36	162.777	4.6	2.74e-33	1.54e-31
novel_188	278.05	10.5986	4.533	4.83e-33	2.41e-31
novel_186	280.521	7.41071	5.0031	7.06e-32	3.18e-30
bta-miR-493	74.9346	946.931	-3.538	1.64e-29	6.71e-28
bta-miR-379	1005.28	5431.57	-2.4001	1.25e-28	4.68e-27
bta-miR-34b	807.085	3.04105	7.0811	1.63e-28	5.65e-27
bta-miR-375	637.17	14.1041	5.1713	2.43e-28	7.81e-27
bta-miR-411c-5p	112.742	760.114	-2.6881	5.38e-28	1.61e-26
bta-miR-154c	308.59	1228.92	-1.976	7.63e-25	2.15e-23
bta-miR-380-3p	79.629	640.049	-2.8911	2.43e-22	6.23e-21
bta-miR-136	109.37	535.475	-2.2852	2.49e-22	6.23e-21
bta-miR-381	288.539	1063.94	-1.8742	4.57e-22	1.08e-20
bta-miR-410	25.6145	339.034	-3.484	4.44e-21	9.99e-20
bta-miR-432	27.6077	378.034	-3.5622	9.77e-21	2.09e-19
bta-miR-411b	77.4732	385.245	-2.3082	2.07e-20	4.24e-19
bta-miR-425-5p	2425.64	313.751	2.8742	1.12e-19	2.19e-18
bta-miR-495	36.0042	587.048	-3.8368	2.78e-19	5.21e-18
bta-miR-134	20.6206	217.081	-3.2886	4.56e-18	8.21e-17
novel_198	86.6345	5.15375	3.8438	6.35e-18	1.1e-16
bta-miR-487b	29.6286	241.487	-2.9637	1.03e-16	1.72e-15
novel_418	33.3375	0.0802943	6.346	1.86e-16	2.99e-15
novel_116	2473.66	19.7347	5.8664	3.86e-16	6e-15
bta-miR-409b	204.08	1159.32	-2.4415	8.88e-16	1.33e-14
novel_268	28.7492	0.0802943	6.2166	9.63e-16	1.4e-14
bta-miR-382	39.4041	304.412	-2.924	2.06e-15	2.9e-14
bta-miR-30f	1422.26	542.661	1.3804	1.46e-14	1.99e-13
bta-miR-708	469.968	1462.49	-1.6145	4.97e-14	6.41e-13
bta-miR-199a-3p	15973.8	45313.8	-1.4894	4.98e-14	6.41e-13
bta-miR-3604	15963.7	45296.3	-1.4897	5.34e-14	6.67e-13
bta-miR-127	3481.33	26152.9	-2.8029	7.31e-14	8.89e-13
bta-miR-146a	4595.36	899.841	2.2937	2.06e-13	2.44e-12
bta-miR-206	149.607	16.6048	3.0373	2.72e-13	3.1e-12
bta-miR-449b	25.5456	0.0868062	5.8772	2.76e-13	3.1e-12
bta-miR-148a	266037	766186	-1.5096	3.24e-13	3.55e-12
bta-miR-2344	52.7668	1.76654	4.3747	1.13e-12	1.21e-11
bta-miR-376e	52.0242	310.8	-2.4772	1.54e-12	1.61e-11
bta-miR-3578	32.4266	269.586	-2.9911	4.24e-12	4.33e-11
bta-miR-455-5p	1749.7	6660.31	-1.8896	5.8e-12	5.8e-11
bta-miR-361	216.808	594.584	-1.4549	6.64e-12	6.5e-11
bta-miR-449c	18.8428	0	5.9218	8.43e-12	8.07e-11
bta-miR-34a	521.038	119.353	2.068	4.12e-11	3.86e-10
bta-miR-497	890.062	206.386	2.0544	9.76e-11	8.96e-10
bta-miR-181d	168.988	536.648	-1.6531	1.09e-10	9.78e-10
bta-miR-217	35.078	2.10082	3.6797	5.02e-10	4.43e-09
bta-miR-26a	59832.3	192797	-1.6571	7.83e-10	6.67e-09
bta-miR-26c	59828.2	192788	-1.6571	7.85e-10	6.67e-09
bta-miR-93	6361.95	1413.33	2.1027	1.46e-09	1.22e-08
bta-miR-191	16540.7	6270.88	1.3809	1.63e-09	1.33e-08
bta-miR-1248	39.0173	3.36981	3.2893	2.36e-09	1.9e-08
bta-miR-2318	71.2565	3.6166	3.7693	4.3e-09	3.4e-08
bta-miR-574	620.944	1920.64	-1.5944	5.24e-09	4.05e-08
novel_471	17.6544	0.0802943	5.1014	5.31e-09	4.05e-08
bta-miR-15b	689.412	215.846	1.6349	1.35e-08	1.01e-07
bta-miR-98	499.223	1413.64	-1.4809	1.47e-08	1.08e-07
bta-miR-655	15.6956	109.496	-2.5834	1.75e-08	1.27e-07
bta-miR-184	70.0528	6.42443	3.1288	2.07e-08	1.48e-07
bta-miR-424-5p	3988.64	11755.9	-1.5289	2.56e-08	1.8e-07
bta-let-7d	652.883	1413.88	-1.105	2.65e-08	1.84e-07
bta-miR-433	1.75298	70.3486	-3.997	2.96e-08	2.01e-07
bta-miR-6524	37.9974	142.414	-1.8781	3e-08	2.01e-07
bta-miR-195	2374.7	630.403	1.8567	4.15e-08	2.75e-07
bta-miR-95	46.9462	190.806	-2.0158	4.66e-08	3.04e-07
bta-miR-6123	57.7568	10.6373	2.2905	5.34e-08	3.44e-07
bta-miR-145	33279.4	11020.3	1.5608	6.59e-08	4.18e-07
bta-miR-199c	572.287	1993.04	-1.747	8.37e-08	5.18e-07
bta-miR-6120-3p	465.975	102.836	2.0912	8.4e-08	5.18e-07
bta-miR-18a	200.058	47.591	1.9828	9.52e-08	5.79e-07
bta-miR-299	10.1591	73.189	-2.5964	1.37e-07	8.2e-07
novel_411	22.5794	0.278883	4.5553	1.42e-07	8.42e-07
bta-miR-154b	25.2777	111.392	-1.9787	2.88e-07	1.68e-06
bta-miR-129-3p	61.0417	5.87768	3.0643	3.22e-07	1.86e-06
bta-miR-181a	4366.57	8067.78	-0.87837	3.58e-07	2.03e-06
bta-miR-139	834.656	477.329	0.80407	3.61e-07	2.03e-06
novel_276	12.5015	0.340177	4.0838	4.37e-07	2.43e-06
novel_264	12.5015	0.414495	3.9311	5.98e-07	3.28e-06
bta-let-7e	2406.29	5516.21	-1.1814	7.18e-07	3.89e-06
bta-miR-504	104.617	466.558	-2.0354	9.49e-07	5.08e-06
novel_501	7.854	0	4.6416	1.07e-06	5.67e-06
bta-miR-369-5p	15.9855	75.5247	-2.1574	1.2e-06	6.29e-06
bta-miR-125a	5226.98	8910.15	-0.76461	1.26e-06	6.52e-06
novel_223	58.1787	6.10257	2.948	1.32e-06	6.76e-06
bta-miR-2440	34.8254	7.97338	2.049	1.41e-06	7.12e-06
bta-miR-3956	3.20647	49.5007	-3.2447	1.49e-06	7.43e-06
bta-miR-196b	9.29506	213.42	-3.6617	1.58e-06	7.82e-06
bta-miR-26b	6309.91	17450.2	-1.4346	1.61e-06	7.89e-06
bta-miR-16b	3683.96	1177.2	1.598	1.68e-06	8.15e-06
bta-miR-450a	3568.02	8331.53	-1.2049	1.71e-06	8.21e-06
bta-miR-1246	37.4453	5.21658	2.5996	2.06e-06	9.76e-06
bta-let-7i	35720.4	91093.7	-1.3238	2.4e-06	1.13e-05
bta-miR-130a	236.767	540.618	-1.1729	2.53e-06	1.17e-05
bta-miR-370	43.9146	341.832	-2.6639	3.13e-06	1.43e-05
bta-miR-532	1311.11	3025.21	-1.1864	3.14e-06	1.43e-05
bta-miR-3120	134.818	292.338	-1.0974	3.87e-06	1.74e-05
bta-miR-7	5443.83	992.228	2.2935	4.15e-06	1.85e-05
bta-miR-487a	10.7485	61.3833	-2.3356	4.71e-06	2.08e-05
bta-miR-455-3p	123.11	529.246	-1.9717	6.7e-06	2.93e-05
bta-miR-2483-5p	161.594	67.1325	1.2592	9.5e-06	4.11e-05
bta-miR-15a	321.934	92.7334	1.7155	1.23e-05	5.26e-05
bta-miR-409a	195.4	692.291	-1.7324	1.27e-05	5.41e-05
bta-miR-7859	59.0488	10.8076	2.2498	1.3e-05	5.49e-05
bta-miR-181b	461.217	972.74	-1.0635	1.39e-05	5.81e-05
bta-miR-494	315.54	939.032	-1.514	1.9e-05	7.85e-05
bta-miR-543	27.0087	122.618	-2.0366	2.6e-05	0.00010593
bta-miR-153	28.6928	2.21682	3.0664	2.61e-05	0.00010593
bta-miR-499	58.5616	210.472	-1.796	4.82e-05	0.00019367
bta-miR-92a	5763.89	10484.4	-0.85407	5.08e-05	0.0002021
bta-miR-221	656.324	321.406	1.0141	5.22e-05	0.00020608
bta-miR-16a	3394.11	1628.98	1.0399	5.58e-05	0.00021848
bta-miR-376c	11.937	52.2853	-1.8987	6.21e-05	0.00023707
bta-miR-10b	106599	180351	-0.7519	6.17e-05	0.00023707
bta-miR-17-5p	4456.95	1985.07	1.1427	6.22e-05	0.00023707
bta-miR-2889	12.4642	0.340177	3.598	7.92e-05	0.00029967
novel_427	14.2325	1.53056	2.7299	8.72e-05	0.00032687
bta-miR-2887	21.1947	3.57216	2.347	0.00010504	0.00039064
bta-miR-383	36.0415	5.01499	2.5111	0.00011881	0.00043823
novel_550	11.3007	1.05256	2.8401	0.00012157	0.00044476
bta-miR-758	6.40051	40.3615	-2.2692	0.00012789	0.0004641
bta-miR-376b	11.6499	49.7766	-1.9267	0.00013652	0.00048373
bta-miR-22-3p	1406.58	572.132	1.2592	0.00013647	0.00048373
bta-miR-3600	1406.58	572.132	1.2592	0.00013647	0.00048373
bta-let-7f	36576.5	64254.9	-0.80387	0.00014814	0.00052081
bta-let-7c	6907.51	13908.3	-0.99223	0.00016151	0.00056341
bta-miR-503-3p	39.5322	128.61	-1.574	0.00017294	0.00059862
novel_553	9.52285	0	3.7357	0.00017589	0.0006042
bta-miR-1197	5.51159	38.5941	-2.3872	0.00019142	0.00065257
bta-miR-29a	7696.34	3317.04	1.1828	0.00019551	0.00066151
bta-miR-486	59.2295	121.192	-1.0095	0.00020879	0.00070115
bta-miR-133a	328.24	81.9178	1.869	0.00022523	0.00075077
bta-miR-99a-5p	39586.6	73652.4	-0.88273	0.00022922	0.00075844
bta-miR-20a	14483	6648.2	1.0977	0.00024633	0.00080911
bta-miR-2411-3p	20.0187	4.42827	2.0026	0.00026764	0.00087275
bta-miR-1	4001.9	1274.89	1.5701	0.00027595	0.00089337
bta-miR-181c	66.603	158.457	-1.1823	0.000355	0.0011411
bta-miR-99a-3p	124.35	272.755	-1.1154	0.00036976	0.0011801
bta-miR-202	24514.7	11992.2	1.0102	0.00040002	0.0012677
bta-miR-677	45.4274	12.0068	1.8388	0.00043009	0.0013534
bta-miR-592	32.8446	119.376	-1.7143	0.0005395	0.0016859
bta-miR-218	474.046	1345.49	-1.4424	0.00055924	0.0017319
bta-miR-100	38876.9	16832.2	1.172	0.00056189	0.0017319
bta-miR-128	1094	450.027	1.2366	0.00059118	0.0018097
bta-miR-365-3p	618.516	253.861	1.2455	0.00062888	0.0019121
bta-miR-323	7.26457	35.0505	-1.9173	0.00064147	0.0019373
bta-let-7g	32099.7	66789.5	-1.0325	0.00065329	0.0019599
novel_251	14.7722	2.27979	2.2741	0.00069549	0.0020726
bta-miR-1388-3p	8.41857	35.869	-1.9125	0.00071388	0.0021135
bta-miR-200b	60.7549	257.054	-1.9188	0.00072496	0.0021322
bta-miR-147	24.9591	3.40237	2.4044	0.00073363	0.0021358
bta-miR-2435	8.11907	0.619596	2.8175	0.00073567	0.0021358
bta-miR-2332	13.955	1.9315	2.4339	0.00077093	0.0022238
bta-miR-30a-5p	46871	28515.9	0.70886	0.00087867	0.0025025
bta-miR-6119-5p	465.763	271.628	0.76108	0.00087829	0.0025025
bta-miR-340	58.8707	24.1757	1.2078	0.00094613	0.0026777
bta-miR-129	75.4705	20.3121	1.7403	0.0010655	0.0029969
bta-miR-345-3p	72.6228	153.314	-1.0592	0.0012289	0.0034349
bta-miR-196a	44.6286	168.703	-1.7874	0.0012393	0.0034424
bta-miR-1185	2.31755	20.1834	-2.4636	0.0012705	0.0035076
bta-miR-1388-5p	126.534	246.539	-0.9593	0.0013348	0.0036624
bta-miR-2285f	160.499	93.0234	0.78333	0.0014082	0.0038407
novel_202	0	15.3037	-3.0252	0.0017037	0.0046185
bta-miR-19a	293.134	115.589	1.276	0.0018312	0.0049343
bta-miR-144	4.6351	28.3165	-2.1774	0.0020936	0.0055748
bta-miR-450b	5348.65	10481	-0.94788	0.0020882	0.0055748
bta-miR-199a-5p	16811.3	34050.5	-0.99062	0.0022719	0.006014
bta-miR-204	1755.64	811.262	1.0762	0.0023811	0.006266
bta-miR-411c-3p	9.30748	45.4481	-1.9821	0.0025184	0.0065888
bta-miR-9-3p	36.4847	11.0671	1.5571	0.0026946	0.007009
bta-miR-222	299.285	147.785	0.98388	0.0027352	0.0070737
bta-miR-490	6.40051	32.2057	-1.9334	0.0033926	0.0087238
bta-miR-2285b	65.499	17.946	1.6849	0.0036804	0.00941
bta-miR-3533	5.80152	0.179589	2.8534	0.003755	0.0095465
bta-miR-103	6039.54	4049.55	0.57045	0.0038409	0.0097101
bta-miR-10a	1471.66	7801.81	-2.046	0.0042255	0.010623
bta-miR-331-3p	64.5228	123.489	-0.86385	0.0044093	0.011023
bta-miR-3601	85.5146	204.325	-1.1732	0.0044989	0.011185
bta-miR-505	26.1666	64.9586	-1.1768	0.0046758	0.011561
bta-miR-142-5p	598.037	907.461	-0.58871	0.0047551	0.011693
bta-miR-3957	2.31755	17.0536	-2.2258	0.0048492	0.011859
bta-miR-105a	29.3138	11.2526	1.3139	0.004916	0.011958
novel_285	6.40051	0.978773	2.2624	0.005257	0.012718
bta-miR-542-5p	86.3911	204.325	-1.1581	0.0054156	0.013032
bta-miR-483	36.9716	126.374	-1.5571	0.0056074	0.013422
bta-miR-9-5p	825.592	277.482	1.4543	0.0056559	0.013466
bta-miR-7862	7.58892	33.5654	-1.7081	0.0057733	0.013674
bta-miR-212	27.1896	6.92565	1.706	0.0059765	0.014081
bta-miR-138	22.6635	6.60079	1.5887	0.0063578	0.014901
bta-miR-1298	0	11.3213	-2.6738	0.0064629	0.015009
bta-miR-29b	834.209	362.46	1.1444	0.0064704	0.015009
bta-miR-216b	6.64073	0.51379	2.5057	0.0069154	0.015959
bta-miR-211	3.77104	0.179589	2.6514	0.0069819	0.01603
bta-miR-101	19324.5	30885.2	-0.66621	0.0071275	0.016263
bta-miR-7857	6.08859	0.693914	2.3454	0.0071558	0.016263
bta-miR-365-5p	23.5744	8.45675	1.4091	0.007358	0.016639
bta-miR-2335	3.75861	0.0868062	2.6607	0.007993	0.017984
bta-miR-1291	8.74291	1.62334	2.0432	0.0093685	0.020974
bta-miR-135b	10.1123	53.736	-2.0203	0.0096079	0.021404
bta-miR-193b	210.236	117.137	0.82973	0.010343	0.022927
bta-miR-22-5p	116.138	57.0712	0.96645	0.011991	0.026451
bta-miR-652	289.15	461.579	-0.65853	0.014001	0.030734
bta-miR-2387	70.3587	32.3641	1.0925	0.014245	0.031117
bta-miR-2336	44.953	21.6284	0.96096	0.014978	0.032562
bta-miR-380-5p	1.75298	13.8391	-1.9797	0.016627	0.035801
bta-miR-133c	12.224	2.76647	1.8415	0.01658	0.035801
bta-miR-335	245.827	426.519	-0.77974	0.017434	0.037359
bta-let-7a-3p	93.3842	56.0922	0.69788	0.017627	0.037593
bta-miR-431	0	6.03315	-2.3215	0.018568	0.039413
novel_335	4.64753	0.69989	2.0702	0.018679	0.039463
bta-miR-106a	75.4647	37.4416	0.97203	0.018966	0.039882
bta-miR-377	0.87649	9.59128	-2.0752	0.019345	0.04049
bta-miR-197	53.846	113.642	-0.96928	0.02049	0.042687
bta-miR-664b	231.21	125.837	0.85754	0.020894	0.043329
bta-miR-654	2.90697	12.4505	-1.8347	0.021151	0.04366
bta-miR-2284ab	2.90697	12.8042	-1.8429	0.022233	0.045685
bta-miR-20b	76.3661	35.6318	1.0445	0.023653	0.048381
bta-miR-19b	2875.72	1741.59	0.70543	0.02381	0.048442
bta-miR-874	93.7926	56.118	0.7244	0.023898	0.048442
bta-miR-200a	283.185	554.349	-0.92929	0.024345	0.049128
