# Supplementary material for: MiRNAs Expression Profiling of Bovine (Bos taurus) Testes and Effect of bta-miR-146b on Proliferation and Apoptosis in Bovine Male Germline Stem Cells
Source: Int J Mol Sci. 2020 May 28;21(11):3846. doi: 10.3390/ijms21113846 (PMC7312616; doi:10.3390/ijms21113846)
Supplement: Supplementary file 1 [file ijms-21-03846-s001.zip › ijms-777696-final supplementary/Table S4 The information of target genes of DE miRNAs..xlsx]

## Sheet: Sheet1
miRNA	target_mRNA	target_gene
bta-let-7c	ENSBTAT00000005510	ENSBTAG00000004206
bta-let-7c	ENSBTAT00000009953	ENSBTAG00000007564
bta-let-7c	ENSBTAT00000014066	ENSBTAG00000010638
bta-let-7c	ENSBTAT00000023537	ENSBTAG00000017697
bta-let-7c	ENSBTAT00000025250	ENSBTAG00000018970
bta-let-7c	ENSBTAT00000025322	ENSBTAG00000019025
bta-let-7c	ENSBTAT00000026992	ENSBTAG00000021132
bta-let-7c	ENSBTAT00000035430	ENSBTAG00000025250
bta-let-7c	ENSBTAT00000044774	ENSBTAG00000031582
bta-let-7c	ENSBTAT00000052538	ENSBTAG00000037679
bta-let-7c	ENSBTAT00000066000	ENSBTAG00000048155
bta-let-7c	ENSBTAT00000066145	ENSBTAG00000047061
bta-let-7d	ENSBTAT00000023537	ENSBTAG00000017697
bta-let-7d	ENSBTAT00000026992	ENSBTAG00000021132
bta-let-7d	ENSBTAT00000035792	ENSBTAG00000004524
bta-let-7d	ENSBTAT00000044295	ENSBTAG00000031271
bta-let-7d	ENSBTAT00000066145	ENSBTAG00000047061
bta-let-7e	ENSBTAT00000010598	ENSBTAG00000008056
bta-let-7e	ENSBTAT00000022065	ENSBTAG00000016588
bta-let-7e	ENSBTAT00000023537	ENSBTAG00000017697
bta-let-7e	ENSBTAT00000026992	ENSBTAG00000021132
bta-let-7e	ENSBTAT00000030496	ENSBTAG00000022528
bta-let-7e	ENSBTAT00000035119	ENSBTAG00000016175
bta-let-7e	ENSBTAT00000035792	ENSBTAG00000004524
bta-let-7e	ENSBTAT00000046640	ENSBTAG00000009457
bta-let-7e	ENSBTAT00000053012	ENSBTAG00000040177
bta-let-7e	ENSBTAT00000066145	ENSBTAG00000047061
bta-let-7g	ENSBTAT00000007837	ENSBTAG00000005972
bta-let-7i	ENSBTAT00000004542	ENSBTAG00000003494
bta-let-7i	ENSBTAT00000007094	ENSBTAG00000005394
bta-let-7i	ENSBTAT00000008514	ENSBTAG00000006497
bta-let-7i	ENSBTAT00000027343	ENSBTAG00000020524
bta-let-7i	ENSBTAT00000027744	ENSBTAG00000020819
bta-let-7i	ENSBTAT00000038779	ENSBTAG00000027069
bta-let-7i	ENSBTAT00000044774	ENSBTAG00000031582
bta-let-7i	ENSBTAT00000047381	ENSBTAG00000033322
bta-let-7i	ENSBTAT00000052538	ENSBTAG00000037679
bta-let-7i	ENSBTAT00000061377	ENSBTAG00000003366
bta-miR-103	ENSBTAT00000000467	ENSBTAG00000000360
bta-miR-103	ENSBTAT00000001270	ENSBTAG00000000961
bta-miR-103	ENSBTAT00000002440	ENSBTAG00000001874
bta-miR-103	ENSBTAT00000007690	ENSBTAG00000005850
bta-miR-103	ENSBTAT00000008351	ENSBTAG00000006364
bta-miR-103	ENSBTAT00000010869	ENSBTAG00000008259
bta-miR-103	ENSBTAT00000011086	ENSBTAG00000008426
bta-miR-103	ENSBTAT00000011887	ENSBTAG00000009029
bta-miR-103	ENSBTAT00000016742	ENSBTAG00000012609
bta-miR-103	ENSBTAT00000018930	ENSBTAG00000034954
bta-miR-103	ENSBTAT00000019556	ENSBTAG00000014695
bta-miR-103	ENSBTAT00000025383	ENSBTAG00000019066
bta-miR-103	ENSBTAT00000025703	ENSBTAG00000019304
bta-miR-103	ENSBTAT00000027684	ENSBTAG00000020776
bta-miR-103	ENSBTAT00000029198	ENSBTAG00000021901
bta-miR-103	ENSBTAT00000029280	ENSBTAG00000021961
bta-miR-103	ENSBTAT00000035781	ENSBTAG00000025449
bta-miR-103	ENSBTAT00000040008	ENSBTAG00000032233
bta-miR-103	ENSBTAT00000044295	ENSBTAG00000031271
bta-miR-103	ENSBTAT00000047085	ENSBTAG00000004456
bta-miR-103	ENSBTAT00000047285	ENSBTAG00000020369
bta-miR-103	ENSBTAT00000052145	ENSBTAG00000037824
bta-miR-103	ENSBTAT00000053602	ENSBTAG00000040580
bta-miR-103	ENSBTAT00000054017	ENSBTAG00000038590
bta-miR-103	ENSBTAT00000055451	ENSBTAG00000004596
bta-miR-103	ENSBTAT00000061663	ENSBTAG00000044230
bta-miR-103	ENSBTAT00000061711	ENSBTAG00000044278
bta-miR-103	ENSBTAT00000062971	ENSBTAG00000020036
bta-miR-103	ENSBTAT00000063208	ENSBTAG00000045677
bta-miR-103	ENSBTAT00000065576	ENSBTAG00000047999
bta-miR-103	ENSBTAT00000065724	ENSBTAG00000045626
bta-miR-105a	ENSBTAT00000040050	ENSBTAG00000027775
bta-miR-105a	ENSBTAT00000044774	ENSBTAG00000031582
bta-miR-105a	ENSBTAT00000056680	ENSBTAG00000037566
bta-miR-105a	ENSBTAT00000063974	ENSBTAG00000027775
bta-miR-106a	ENSBTAT00000002429	ENSBTAG00000001864
bta-miR-106a	ENSBTAT00000013167	ENSBTAG00000009985
bta-miR-106a	ENSBTAT00000042693	ENSBTAG00000030239
bta-miR-106a	ENSBTAT00000043678	ENSBTAG00000005617
bta-miR-106a	ENSBTAT00000044604	ENSBTAG00000011809
bta-miR-106a	ENSBTAT00000061018	ENSBTAG00000003531
bta-miR-10a	ENSBTAT00000035701	ENSBTAG00000025413
bta-miR-10a	ENSBTAT00000051526	ENSBTAG00000037026
bta-miR-10a	ENSBTAT00000060783	ENSBTAG00000043791
bta-miR-10b	ENSBTAT00000042150	ENSBTAG00000029771
bta-miR-1197	ENSBTAT00000061923	ENSBTAG00000044490
bta-miR-1248	ENSBTAT00000007809	ENSBTAG00000005951
bta-miR-1248	ENSBTAT00000017177	ENSBTAG00000012927
bta-miR-1248	ENSBTAT00000027321	ENSBTAG00000020503
bta-miR-125a	ENSBTAT00000006275	ENSBTAG00000004777
bta-miR-125a	ENSBTAT00000007811	ENSBTAG00000005952
bta-miR-125a	ENSBTAT00000008579	ENSBTAG00000046421
bta-miR-125a	ENSBTAT00000009403	ENSBTAG00000007145
bta-miR-125a	ENSBTAT00000033370	ENSBTAG00000024180
bta-miR-125a	ENSBTAT00000048078	ENSBTAG00000009753
bta-miR-125a	ENSBTAT00000052682	ENSBTAG00000039093
bta-miR-127	ENSBTAT00000008001	ENSBTAG00000006089
bta-miR-127	ENSBTAT00000008942	ENSBTAG00000006802
bta-miR-127	ENSBTAT00000014098	ENSBTAG00000010659
bta-miR-127	ENSBTAT00000015049	ENSBTAG00000011324
bta-miR-127	ENSBTAT00000020075	ENSBTAG00000015085
bta-miR-128	ENSBTAT00000034609	ENSBTAG00000024852
bta-miR-1291	ENSBTAT00000061027	ENSBTAG00000044129
bta-miR-133a	ENSBTAT00000000805	ENSBTAG00000000613
bta-miR-136	ENSBTAT00000055220	ENSBTAG00000033008
bta-miR-138	ENSBTAT00000000009	ENSBTAG00000000009
bta-miR-138	ENSBTAT00000000139	ENSBTAG00000000128
bta-miR-138	ENSBTAT00000000804	ENSBTAG00000000611
bta-miR-138	ENSBTAT00000000958	ENSBTAG00000000718
bta-miR-138	ENSBTAT00000001623	ENSBTAG00000001228
bta-miR-138	ENSBTAT00000001671	ENSBTAG00000001269
bta-miR-138	ENSBTAT00000001998	ENSBTAG00000001526
bta-miR-138	ENSBTAT00000002194	ENSBTAG00000001675
bta-miR-138	ENSBTAT00000002623	ENSBTAG00000002024
bta-miR-138	ENSBTAT00000003525	ENSBTAG00000002721
bta-miR-138	ENSBTAT00000003758	ENSBTAG00000002890
bta-miR-138	ENSBTAT00000004511	ENSBTAG00000038926
bta-miR-138	ENSBTAT00000004728	ENSBTAG00000024657
bta-miR-138	ENSBTAT00000005134	ENSBTAG00000003934
bta-miR-138	ENSBTAT00000005154	ENSBTAG00000003946
bta-miR-138	ENSBTAT00000005313	ENSBTAG00000004066
bta-miR-138	ENSBTAT00000006003	ENSBTAG00000004570
bta-miR-138	ENSBTAT00000006175	ENSBTAG00000004705
bta-miR-138	ENSBTAT00000006322	ENSBTAG00000004814
bta-miR-138	ENSBTAT00000006363	ENSBTAG00000004844
bta-miR-138	ENSBTAT00000006445	ENSBTAG00000004903
bta-miR-138	ENSBTAT00000006858	ENSBTAG00000005207
bta-miR-138	ENSBTAT00000007235	ENSBTAG00000005504
bta-miR-138	ENSBTAT00000007428	ENSBTAG00000005658
bta-miR-138	ENSBTAT00000008385	ENSBTAG00000006392
bta-miR-138	ENSBTAT00000008416	ENSBTAG00000006417
bta-miR-138	ENSBTAT00000008496	ENSBTAG00000006481
bta-miR-138	ENSBTAT00000009023	ENSBTAG00000006868
bta-miR-138	ENSBTAT00000009155	ENSBTAG00000025385
bta-miR-138	ENSBTAT00000010620	ENSBTAG00000008076
bta-miR-138	ENSBTAT00000011137	ENSBTAG00000008464
bta-miR-138	ENSBTAT00000011226	ENSBTAG00000024041
bta-miR-138	ENSBTAT00000011351	ENSBTAG00000026527
bta-miR-138	ENSBTAT00000011576	ENSBTAG00000026917
bta-miR-138	ENSBTAT00000011694	ENSBTAG00000008881
bta-miR-138	ENSBTAT00000011978	ENSBTAG00000009086
bta-miR-138	ENSBTAT00000012306	ENSBTAG00000009350
bta-miR-138	ENSBTAT00000012515	ENSBTAG00000009511
bta-miR-138	ENSBTAT00000013429	ENSBTAG00000010177
bta-miR-138	ENSBTAT00000013616	ENSBTAG00000010311
bta-miR-138	ENSBTAT00000014505	ENSBTAG00000010919
bta-miR-138	ENSBTAT00000014759	ENSBTAG00000011116
bta-miR-138	ENSBTAT00000014806	ENSBTAG00000011149
bta-miR-138	ENSBTAT00000014871	ENSBTAG00000011196
bta-miR-138	ENSBTAT00000015049	ENSBTAG00000011324
bta-miR-138	ENSBTAT00000015325	ENSBTAG00000011532
bta-miR-138	ENSBTAT00000015759	ENSBTAG00000011875
bta-miR-138	ENSBTAT00000016120	ENSBTAG00000012150
bta-miR-138	ENSBTAT00000016302	ENSBTAG00000012274
bta-miR-138	ENSBTAT00000016693	ENSBTAG00000012575
bta-miR-138	ENSBTAT00000016830	ENSBTAG00000012667
bta-miR-138	ENSBTAT00000017047	ENSBTAG00000012830
bta-miR-138	ENSBTAT00000017318	ENSBTAG00000004907
bta-miR-138	ENSBTAT00000017753	ENSBTAG00000013346
bta-miR-138	ENSBTAT00000017959	ENSBTAG00000013507
bta-miR-138	ENSBTAT00000018110	ENSBTAG00000013624
bta-miR-138	ENSBTAT00000018136	ENSBTAG00000013645
bta-miR-138	ENSBTAT00000018907	ENSBTAG00000014224
bta-miR-138	ENSBTAT00000018998	ENSBTAG00000014299
bta-miR-138	ENSBTAT00000019148	ENSBTAG00000030425
bta-miR-138	ENSBTAT00000019500	ENSBTAG00000014644
bta-miR-138	ENSBTAT00000019591	ENSBTAG00000014721
bta-miR-138	ENSBTAT00000020438	ENSBTAG00000015379
bta-miR-138	ENSBTAT00000020608	ENSBTAG00000015509
bta-miR-138	ENSBTAT00000021450	ENSBTAG00000016116
bta-miR-138	ENSBTAT00000022253	ENSBTAG00000016738
bta-miR-138	ENSBTAT00000022759	ENSBTAG00000017120
bta-miR-138	ENSBTAT00000023331	ENSBTAG00000034433
bta-miR-138	ENSBTAT00000023585	ENSBTAG00000003622
bta-miR-138	ENSBTAT00000023710	ENSBTAG00000017836
bta-miR-138	ENSBTAT00000024256	ENSBTAG00000018225
bta-miR-138	ENSBTAT00000024623	ENSBTAG00000034287
bta-miR-138	ENSBTAT00000024925	ENSBTAG00000018726
bta-miR-138	ENSBTAT00000025847	ENSBTAG00000019399
bta-miR-138	ENSBTAT00000025930	ENSBTAG00000019465
bta-miR-138	ENSBTAT00000026367	ENSBTAG00000019790
bta-miR-138	ENSBTAT00000026611	ENSBTAG00000019977
bta-miR-138	ENSBTAT00000026839	ENSBTAG00000020150
bta-miR-138	ENSBTAT00000026992	ENSBTAG00000021132
bta-miR-138	ENSBTAT00000027302	ENSBTAG00000020490
bta-miR-138	ENSBTAT00000027602	ENSBTAG00000038532
bta-miR-138	ENSBTAT00000027988	ENSBTAG00000021016
bta-miR-138	ENSBTAT00000029458	ENSBTAG00000022027
bta-miR-138	ENSBTAT00000030071	ENSBTAG00000013240
bta-miR-138	ENSBTAT00000030178	ENSBTAG00000019947
bta-miR-138	ENSBTAT00000030183	ENSBTAG00000015368
bta-miR-138	ENSBTAT00000031313	ENSBTAG00000023039
bta-miR-138	ENSBTAT00000031316	ENSBTAG00000012667
bta-miR-138	ENSBTAT00000032217	ENSBTAG00000009895
bta-miR-138	ENSBTAT00000032643	ENSBTAG00000023792
bta-miR-138	ENSBTAT00000033366	ENSBTAG00000024177
bta-miR-138	ENSBTAT00000035399	ENSBTAG00000015433
bta-miR-138	ENSBTAT00000036251	ENSBTAG00000003675
bta-miR-138	ENSBTAT00000036665	ENSBTAG00000025882
bta-miR-138	ENSBTAT00000036805	ENSBTAG00000025964
bta-miR-138	ENSBTAT00000036903	ENSBTAG00000026025
bta-miR-138	ENSBTAT00000037101	ENSBTAG00000026191
bta-miR-138	ENSBTAT00000037367	ENSBTAG00000026327
bta-miR-138	ENSBTAT00000040026	ENSBTAG00000000812
bta-miR-138	ENSBTAT00000043070	ENSBTAG00000030521
bta-miR-138	ENSBTAT00000043330	ENSBTAG00000006841
bta-miR-138	ENSBTAT00000043347	ENSBTAG00000030667
bta-miR-138	ENSBTAT00000043384	ENSBTAG00000003253
bta-miR-138	ENSBTAT00000043482	ENSBTAG00000030775
bta-miR-138	ENSBTAT00000043559	ENSBTAG00000018031
bta-miR-138	ENSBTAT00000043681	ENSBTAG00000002070
bta-miR-138	ENSBTAT00000043880	ENSBTAG00000030999
bta-miR-138	ENSBTAT00000044175	ENSBTAG00000031197
bta-miR-138	ENSBTAT00000045056	ENSBTAG00000031780
bta-miR-138	ENSBTAT00000045575	ENSBTAG00000032125
bta-miR-138	ENSBTAT00000046067	ENSBTAG00000011186
bta-miR-138	ENSBTAT00000046641	ENSBTAG00000032853
bta-miR-138	ENSBTAT00000047748	ENSBTAG00000033600
bta-miR-138	ENSBTAT00000049576	ENSBTAG00000012242
bta-miR-138	ENSBTAT00000052066	ENSBTAG00000012555
bta-miR-138	ENSBTAT00000052074	ENSBTAG00000037693
bta-miR-138	ENSBTAT00000052145	ENSBTAG00000037824
bta-miR-138	ENSBTAT00000052628	ENSBTAG00000039933
bta-miR-138	ENSBTAT00000052697	ENSBTAG00000001949
bta-miR-138	ENSBTAT00000053059	ENSBTAG00000001262
bta-miR-138	ENSBTAT00000053693	ENSBTAG00000039276
bta-miR-138	ENSBTAT00000054707	ENSBTAG00000040093
bta-miR-138	ENSBTAT00000055491	ENSBTAG00000010598
bta-miR-138	ENSBTAT00000055853	ENSBTAG00000046308
bta-miR-138	ENSBTAT00000056015	ENSBTAG00000039676
bta-miR-138	ENSBTAT00000056806	ENSBTAG00000007714
bta-miR-138	ENSBTAT00000057054	ENSBTAG00000038735
bta-miR-138	ENSBTAT00000057064	ENSBTAG00000011657
bta-miR-138	ENSBTAT00000057172	ENSBTAG00000038284
bta-miR-138	ENSBTAT00000057380	ENSBTAG00000039023
bta-miR-138	ENSBTAT00000060688	ENSBTAG00000043696
bta-miR-138	ENSBTAT00000061093	ENSBTAG00000019177
bta-miR-138	ENSBTAT00000061185	ENSBTAG00000002347
bta-miR-138	ENSBTAT00000061196	ENSBTAG00000011992
bta-miR-138	ENSBTAT00000061343	ENSBTAG00000013271
bta-miR-138	ENSBTAT00000061511	ENSBTAG00000044192
bta-miR-138	ENSBTAT00000062537	ENSBTAG00000045104
bta-miR-138	ENSBTAT00000062922	ENSBTAG00000006064
bta-miR-138	ENSBTAT00000063022	ENSBTAG00000048062
bta-miR-138	ENSBTAT00000063641	ENSBTAG00000047405
bta-miR-138	ENSBTAT00000063707	ENSBTAG00000014429
bta-miR-138	ENSBTAT00000063773	ENSBTAG00000047664
bta-miR-138	ENSBTAT00000063967	ENSBTAG00000018996
bta-miR-138	ENSBTAT00000063975	ENSBTAG00000045610
bta-miR-138	ENSBTAT00000064131	ENSBTAG00000047717
bta-miR-138	ENSBTAT00000064141	ENSBTAG00000006392
bta-miR-138	ENSBTAT00000064183	ENSBTAG00000020448
bta-miR-138	ENSBTAT00000064317	ENSBTAG00000046110
bta-miR-138	ENSBTAT00000064496	ENSBTAG00000000432
bta-miR-138	ENSBTAT00000064542	ENSBTAG00000004663
bta-miR-138	ENSBTAT00000064558	ENSBTAG00000046101
bta-miR-138	ENSBTAT00000064655	ENSBTAG00000014062
bta-miR-138	ENSBTAT00000064830	ENSBTAG00000046396
bta-miR-138	ENSBTAT00000064846	ENSBTAG00000045531
bta-miR-138	ENSBTAT00000064859	ENSBTAG00000047078
bta-miR-138	ENSBTAT00000064935	ENSBTAG00000046540
bta-miR-138	ENSBTAT00000064937	ENSBTAG00000040568
bta-miR-138	ENSBTAT00000065474	ENSBTAG00000048086
bta-miR-138	ENSBTAT00000065606	ENSBTAG00000016714
bta-miR-138	ENSBTAT00000065790	ENSBTAG00000046392
bta-miR-138	ENSBTAT00000065908	ENSBTAG00000048264
bta-miR-138	ENSBTAT00000065972	ENSBTAG00000021351
bta-miR-138	ENSBTAT00000066075	ENSBTAG00000012564
bta-miR-138	ENSBTAT00000066186	ENSBTAG00000046862
bta-miR-138	ENSBTAT00000066256	ENSBTAG00000000161
bta-miR-1388-3p	ENSBTAT00000001322	ENSBTAG00000000998
bta-miR-1388-3p	ENSBTAT00000001330	ENSBTAG00000001003
bta-miR-1388-3p	ENSBTAT00000002122	ENSBTAG00000001618
bta-miR-1388-3p	ENSBTAT00000003353	ENSBTAG00000030285
bta-miR-1388-3p	ENSBTAT00000003567	ENSBTAG00000002749
bta-miR-1388-3p	ENSBTAT00000003701	ENSBTAG00000002854
bta-miR-1388-3p	ENSBTAT00000004838	ENSBTAG00000003715
bta-miR-1388-3p	ENSBTAT00000004893	ENSBTAG00000003759
bta-miR-1388-3p	ENSBTAT00000005936	ENSBTAG00000004517
bta-miR-1388-3p	ENSBTAT00000006003	ENSBTAG00000004570
bta-miR-1388-3p	ENSBTAT00000007052	ENSBTAG00000005364
bta-miR-1388-3p	ENSBTAT00000007904	ENSBTAG00000006017
bta-miR-1388-3p	ENSBTAT00000007976	ENSBTAG00000006071
bta-miR-1388-3p	ENSBTAT00000008811	ENSBTAG00000006704
bta-miR-1388-3p	ENSBTAT00000009497	ENSBTAG00000007220
bta-miR-1388-3p	ENSBTAT00000009665	ENSBTAG00000007346
bta-miR-1388-3p	ENSBTAT00000009697	ENSBTAG00000007369
bta-miR-1388-3p	ENSBTAT00000009923	ENSBTAG00000007540
bta-miR-1388-3p	ENSBTAT00000011725	ENSBTAG00000008906
bta-miR-1388-3p	ENSBTAT00000012490	ENSBTAG00000009493
bta-miR-1388-3p	ENSBTAT00000013616	ENSBTAG00000010311
bta-miR-1388-3p	ENSBTAT00000013852	ENSBTAG00000010483
bta-miR-1388-3p	ENSBTAT00000014659	ENSBTAG00000011037
bta-miR-1388-3p	ENSBTAT00000015354	ENSBTAG00000011553
bta-miR-1388-3p	ENSBTAT00000016173	ENSBTAG00000012215
bta-miR-1388-3p	ENSBTAT00000018207	ENSBTAG00000013702
bta-miR-1388-3p	ENSBTAT00000018512	ENSBTAG00000013932
bta-miR-1388-3p	ENSBTAT00000018689	ENSBTAG00000014063
bta-miR-1388-3p	ENSBTAT00000019064	ENSBTAG00000014337
bta-miR-1388-3p	ENSBTAT00000019173	ENSBTAG00000014415
bta-miR-1388-3p	ENSBTAT00000019662	ENSBTAG00000047965
bta-miR-1388-3p	ENSBTAT00000020075	ENSBTAG00000015085
bta-miR-1388-3p	ENSBTAT00000020438	ENSBTAG00000015379
bta-miR-1388-3p	ENSBTAT00000023596	ENSBTAG00000017747
bta-miR-1388-3p	ENSBTAT00000024487	ENSBTAG00000018405
bta-miR-1388-3p	ENSBTAT00000024680	ENSBTAG00000018545
bta-miR-1388-3p	ENSBTAT00000025207	ENSBTAG00000018941
bta-miR-1388-3p	ENSBTAT00000027182	ENSBTAG00000020394
bta-miR-1388-3p	ENSBTAT00000027614	ENSBTAG00000020721
bta-miR-1388-3p	ENSBTAT00000028349	ENSBTAG00000021276
bta-miR-1388-3p	ENSBTAT00000030444	ENSBTAG00000022489
bta-miR-1388-3p	ENSBTAT00000032713	ENSBTAG00000001933
bta-miR-1388-3p	ENSBTAT00000033400	ENSBTAG00000016752
bta-miR-1388-3p	ENSBTAT00000033428	ENSBTAG00000015510
bta-miR-1388-3p	ENSBTAT00000036043	ENSBTAG00000005974
bta-miR-1388-3p	ENSBTAT00000036128	ENSBTAG00000025612
bta-miR-1388-3p	ENSBTAT00000037329	ENSBTAG00000026309
bta-miR-1388-3p	ENSBTAT00000037364	ENSBTAG00000026325
bta-miR-1388-3p	ENSBTAT00000037367	ENSBTAG00000026327
bta-miR-1388-3p	ENSBTAT00000038911	ENSBTAG00000019492
bta-miR-1388-3p	ENSBTAT00000039336	ENSBTAG00000011646
bta-miR-1388-3p	ENSBTAT00000042223	ENSBTAG00000029844
bta-miR-1388-3p	ENSBTAT00000042487	ENSBTAG00000030108
bta-miR-1388-3p	ENSBTAT00000042654	ENSBTAG00000004111
bta-miR-1388-3p	ENSBTAT00000046212	ENSBTAG00000002685
bta-miR-1388-3p	ENSBTAT00000046408	ENSBTAG00000032684
bta-miR-1388-3p	ENSBTAT00000048774	ENSBTAG00000034435
bta-miR-1388-3p	ENSBTAT00000048852	ENSBTAG00000020721
bta-miR-1388-3p	ENSBTAT00000049635	ENSBTAG00000035147
bta-miR-1388-3p	ENSBTAT00000049669	ENSBTAG00000038770
bta-miR-1388-3p	ENSBTAT00000049790	ENSBTAG00000013479
bta-miR-1388-3p	ENSBTAT00000051137	ENSBTAG00000036637
bta-miR-1388-3p	ENSBTAT00000053083	ENSBTAG00000019569
bta-miR-1388-3p	ENSBTAT00000055451	ENSBTAG00000004596
bta-miR-1388-3p	ENSBTAT00000055580	ENSBTAG00000011124
bta-miR-1388-3p	ENSBTAT00000055707	ENSBTAG00000039256
bta-miR-1388-3p	ENSBTAT00000060154	ENSBTAG00000043162
bta-miR-1388-3p	ENSBTAT00000061091	ENSBTAG00000015208
bta-miR-1388-3p	ENSBTAT00000061517	ENSBTAG00000007778
bta-miR-1388-3p	ENSBTAT00000061711	ENSBTAG00000044278
bta-miR-1388-3p	ENSBTAT00000062556	ENSBTAG00000045123
bta-miR-1388-3p	ENSBTAT00000062713	ENSBTAG00000045280
bta-miR-1388-3p	ENSBTAT00000062833	ENSBTAG00000045400
bta-miR-1388-3p	ENSBTAT00000063017	ENSBTAG00000047630
bta-miR-1388-3p	ENSBTAT00000064240	ENSBTAG00000046409
bta-miR-1388-3p	ENSBTAT00000064673	ENSBTAG00000046835
bta-miR-1388-3p	ENSBTAT00000064709	ENSBTAG00000047879
bta-miR-1388-3p	ENSBTAT00000065122	ENSBTAG00000046828
bta-miR-1388-3p	ENSBTAT00000065675	ENSBTAG00000011646
bta-miR-1388-3p	ENSBTAT00000066282	ENSBTAG00000047357
bta-miR-1388-3p	ENSBTAT00000066294	ENSBTAG00000022489
bta-miR-1388-5p	ENSBTAT00000022588	ENSBTAG00000016984
bta-miR-139	ENSBTAT00000015781	ENSBTAG00000011887
bta-miR-139	ENSBTAT00000017158	ENSBTAG00000012909
bta-miR-139	ENSBTAT00000018917	ENSBTAG00000014233
bta-miR-139	ENSBTAT00000020476	ENSBTAG00000015407
bta-miR-139	ENSBTAT00000040658	ENSBTAG00000032624
bta-miR-139	ENSBTAT00000040737	ENSBTAG00000028355
bta-miR-139	ENSBTAT00000048850	ENSBTAG00000019783
bta-miR-139	ENSBTAT00000051137	ENSBTAG00000036637
bta-miR-144	ENSBTAT00000027553	ENSBTAG00000020673
bta-miR-145	ENSBTAT00000000637	ENSBTAG00000000500
bta-miR-145	ENSBTAT00000002222	ENSBTAG00000001694
bta-miR-145	ENSBTAT00000002237	ENSBTAG00000001710
bta-miR-145	ENSBTAT00000002564	ENSBTAG00000001975
bta-miR-145	ENSBTAT00000002891	ENSBTAG00000046814
bta-miR-145	ENSBTAT00000003613	ENSBTAG00000002788
bta-miR-145	ENSBTAT00000003935	ENSBTAG00000003025
bta-miR-145	ENSBTAT00000004009	ENSBTAG00000003081
bta-miR-145	ENSBTAT00000008511	ENSBTAG00000014540
bta-miR-145	ENSBTAT00000009522	ENSBTAG00000007238
bta-miR-145	ENSBTAT00000010381	ENSBTAG00000007893
bta-miR-145	ENSBTAT00000011762	ENSBTAG00000008935
bta-miR-145	ENSBTAT00000011800	ENSBTAG00000008964
bta-miR-145	ENSBTAT00000013479	ENSBTAG00000010217
bta-miR-145	ENSBTAT00000014037	ENSBTAG00000027419
bta-miR-145	ENSBTAT00000015204	ENSBTAG00000011434
bta-miR-145	ENSBTAT00000016997	ENSBTAG00000012792
bta-miR-145	ENSBTAT00000019135	ENSBTAG00000014389
bta-miR-145	ENSBTAT00000019556	ENSBTAG00000014695
bta-miR-145	ENSBTAT00000022650	ENSBTAG00000017035
bta-miR-145	ENSBTAT00000023448	ENSBTAG00000017627
bta-miR-145	ENSBTAT00000029560	ENSBTAG00000022058
bta-miR-145	ENSBTAT00000031211	ENSBTAG00000022971
bta-miR-145	ENSBTAT00000031507	ENSBTAG00000015374
bta-miR-145	ENSBTAT00000032833	ENSBTAG00000023895
bta-miR-145	ENSBTAT00000034026	ENSBTAG00000018711
bta-miR-145	ENSBTAT00000034735	ENSBTAG00000024932
bta-miR-145	ENSBTAT00000045467	ENSBTAG00000006740
bta-miR-145	ENSBTAT00000045513	ENSBTAG00000004270
bta-miR-145	ENSBTAT00000045636	ENSBTAG00000039374
bta-miR-145	ENSBTAT00000045790	ENSBTAG00000032292
bta-miR-145	ENSBTAT00000049047	ENSBTAG00000039875
bta-miR-145	ENSBTAT00000049542	ENSBTAG00000035072
bta-miR-145	ENSBTAT00000052820	ENSBTAG00000037625
bta-miR-145	ENSBTAT00000060837	ENSBTAG00000043845
bta-miR-145	ENSBTAT00000060969	ENSBTAG00000018236
bta-miR-145	ENSBTAT00000061297	ENSBTAG00000004171
bta-miR-145	ENSBTAT00000061546	ENSBTAG00000043989
bta-miR-145	ENSBTAT00000061902	ENSBTAG00000044469
bta-miR-145	ENSBTAT00000063623	ENSBTAG00000017509
bta-miR-145	ENSBTAT00000064147	ENSBTAG00000030173
bta-miR-145	ENSBTAT00000064496	ENSBTAG00000000432
bta-miR-145	ENSBTAT00000064830	ENSBTAG00000046396
bta-miR-145	ENSBTAT00000065239	ENSBTAG00000046866
bta-miR-145	ENSBTAT00000065960	ENSBTAG00000046721
bta-miR-145	ENSBTAT00000066000	ENSBTAG00000048155
bta-miR-145	ENSBTAT00000066075	ENSBTAG00000012564
bta-miR-145	ENSBTAT00000066107	ENSBTAG00000048114
bta-miR-146a	ENSBTAT00000057115	ENSBTAG00000019852
bta-miR-146b	ENSBTAT00000040023	ENSBTAG00000016197
bta-miR-146b	ENSBTAT00000057115	ENSBTAG00000019852
bta-miR-146b	ENSBTAT00000062512	ENSBTAG00000045079
bta-miR-146b	ENSBTAT00000065560	ENSBTAG00000045737
bta-miR-146b	ENSBTAT00000066206	ENSBTAG00000014122
bta-miR-147	ENSBTAT00000001500	ENSBTAG00000001126
bta-miR-147	ENSBTAT00000003449	ENSBTAG00000002664
bta-miR-147	ENSBTAT00000004980	ENSBTAG00000003826
bta-miR-147	ENSBTAT00000023284	ENSBTAG00000017512
bta-miR-147	ENSBTAT00000024762	ENSBTAG00000018607
bta-miR-147	ENSBTAT00000030766	ENSBTAG00000022689
bta-miR-147	ENSBTAT00000042687	ENSBTAG00000017512
bta-miR-147	ENSBTAT00000047145	ENSBTAG00000033187
bta-miR-147	ENSBTAT00000048774	ENSBTAG00000034435
bta-miR-147	ENSBTAT00000061343	ENSBTAG00000013271
bta-miR-148a	ENSBTAT00000062417	ENSBTAG00000044984
bta-miR-153	ENSBTAT00000004342	ENSBTAG00000035988
bta-miR-154b	ENSBTAT00000001068	ENSBTAG00000000807
bta-miR-154b	ENSBTAT00000003445	ENSBTAG00000002661
bta-miR-154b	ENSBTAT00000003460	ENSBTAG00000002670
bta-miR-154b	ENSBTAT00000004324	ENSBTAG00000003447
bta-miR-154b	ENSBTAT00000004511	ENSBTAG00000038926
bta-miR-154b	ENSBTAT00000005214	ENSBTAG00000018478
bta-miR-154b	ENSBTAT00000006565	ENSBTAG00000004988
bta-miR-154b	ENSBTAT00000006982	ENSBTAG00000005306
bta-miR-154b	ENSBTAT00000008496	ENSBTAG00000006481
bta-miR-154b	ENSBTAT00000009857	ENSBTAG00000035697
bta-miR-154b	ENSBTAT00000011906	ENSBTAG00000009034
bta-miR-154b	ENSBTAT00000013813	ENSBTAG00000010464
bta-miR-154b	ENSBTAT00000014055	ENSBTAG00000020285
bta-miR-154b	ENSBTAT00000014868	ENSBTAG00000011195
bta-miR-154b	ENSBTAT00000018797	ENSBTAG00000014141
bta-miR-154b	ENSBTAT00000019629	ENSBTAG00000014752
bta-miR-154b	ENSBTAT00000020765	ENSBTAG00000015636
bta-miR-154b	ENSBTAT00000023528	ENSBTAG00000017691
bta-miR-154b	ENSBTAT00000027119	ENSBTAG00000020348
bta-miR-154b	ENSBTAT00000028636	ENSBTAG00000021484
bta-miR-154b	ENSBTAT00000029280	ENSBTAG00000021961
bta-miR-154b	ENSBTAT00000031673	ENSBTAG00000046433
bta-miR-154b	ENSBTAT00000034609	ENSBTAG00000024852
bta-miR-154b	ENSBTAT00000042487	ENSBTAG00000030108
bta-miR-154b	ENSBTAT00000047274	ENSBTAG00000008936
bta-miR-154b	ENSBTAT00000047900	ENSBTAG00000033721
bta-miR-154b	ENSBTAT00000053051	ENSBTAG00000039607
bta-miR-154b	ENSBTAT00000061139	ENSBTAG00000018729
bta-miR-154b	ENSBTAT00000063758	ENSBTAG00000015707
bta-miR-154b	ENSBTAT00000064046	ENSBTAG00000047296
bta-miR-154b	ENSBTAT00000064560	ENSBTAG00000045940
bta-miR-154b	ENSBTAT00000066212	ENSBTAG00000048048
bta-miR-15a	ENSBTAT00000011639	ENSBTAG00000008839
bta-miR-15a	ENSBTAT00000026503	ENSBTAG00000019892
bta-miR-15a	ENSBTAT00000036903	ENSBTAG00000026025
bta-miR-15a	ENSBTAT00000042295	ENSBTAG00000029916
bta-miR-15a	ENSBTAT00000042328	ENSBTAG00000029949
bta-miR-15a	ENSBTAT00000042492	ENSBTAG00000030113
bta-miR-15a	ENSBTAT00000044352	ENSBTAG00000003962
bta-miR-15a	ENSBTAT00000044527	ENSBTAG00000031420
bta-miR-15a	ENSBTAT00000047145	ENSBTAG00000033187
bta-miR-15a	ENSBTAT00000049313	ENSBTAG00000034845
bta-miR-15a	ENSBTAT00000049320	ENSBTAG00000034849
bta-miR-15a	ENSBTAT00000049678	ENSBTAG00000035184
bta-miR-15a	ENSBTAT00000061759	ENSBTAG00000044326
bta-miR-15a	ENSBTAT00000062106	ENSBTAG00000044673
bta-miR-15a	ENSBTAT00000063665	ENSBTAG00000047546
bta-miR-15a	ENSBTAT00000063786	ENSBTAG00000002663
bta-miR-15a	ENSBTAT00000064603	ENSBTAG00000047276
bta-miR-15b	ENSBTAT00000000630	ENSBTAG00000000497
bta-miR-15b	ENSBTAT00000008907	ENSBTAG00000039719
bta-miR-15b	ENSBTAT00000010680	ENSBTAG00000008121
bta-miR-15b	ENSBTAT00000011639	ENSBTAG00000008839
bta-miR-15b	ENSBTAT00000012592	ENSBTAG00000009574
bta-miR-15b	ENSBTAT00000014398	ENSBTAG00000010849
bta-miR-15b	ENSBTAT00000016446	ENSBTAG00000012394
bta-miR-15b	ENSBTAT00000019912	ENSBTAG00000014955
bta-miR-15b	ENSBTAT00000022318	ENSBTAG00000016785
bta-miR-15b	ENSBTAT00000022774	ENSBTAG00000017135
bta-miR-15b	ENSBTAT00000027250	ENSBTAG00000020449
bta-miR-15b	ENSBTAT00000035098	ENSBTAG00000025101
bta-miR-15b	ENSBTAT00000039335	ENSBTAG00000015798
bta-miR-15b	ENSBTAT00000042295	ENSBTAG00000029916
bta-miR-15b	ENSBTAT00000042328	ENSBTAG00000029949
bta-miR-15b	ENSBTAT00000042366	ENSBTAG00000029987
bta-miR-15b	ENSBTAT00000042492	ENSBTAG00000030113
bta-miR-15b	ENSBTAT00000047145	ENSBTAG00000033187
bta-miR-15b	ENSBTAT00000047285	ENSBTAG00000020369
bta-miR-15b	ENSBTAT00000048431	ENSBTAG00000006986
bta-miR-15b	ENSBTAT00000052145	ENSBTAG00000037824
bta-miR-15b	ENSBTAT00000055027	ENSBTAG00000037886
bta-miR-15b	ENSBTAT00000055083	ENSBTAG00000039071
bta-miR-15b	ENSBTAT00000055451	ENSBTAG00000004596
bta-miR-15b	ENSBTAT00000061444	ENSBTAG00000027434
bta-miR-15b	ENSBTAT00000061711	ENSBTAG00000044278
bta-miR-15b	ENSBTAT00000061759	ENSBTAG00000044326
bta-miR-15b	ENSBTAT00000063484	ENSBTAG00000046334
bta-miR-15b	ENSBTAT00000063786	ENSBTAG00000002663
bta-miR-15b	ENSBTAT00000063859	ENSBTAG00000046414
bta-miR-15b	ENSBTAT00000064605	ENSBTAG00000048179
bta-miR-16a	ENSBTAT00000012010	ENSBTAG00000009112
bta-miR-16a	ENSBTAT00000027182	ENSBTAG00000020394
bta-miR-16a	ENSBTAT00000027714	ENSBTAG00000020797
bta-miR-16a	ENSBTAT00000041191	ENSBTAG00000028811
bta-miR-16a	ENSBTAT00000042295	ENSBTAG00000029916
bta-miR-16a	ENSBTAT00000042492	ENSBTAG00000030113
bta-miR-16a	ENSBTAT00000044527	ENSBTAG00000031420
bta-miR-16a	ENSBTAT00000052225	ENSBTAG00000039974
bta-miR-16a	ENSBTAT00000061711	ENSBTAG00000044278
bta-miR-16a	ENSBTAT00000063859	ENSBTAG00000046414
bta-miR-16a	ENSBTAT00000065049	ENSBTAG00000047839
bta-miR-16a	ENSBTAT00000065437	ENSBTAG00000046418
bta-miR-16b	ENSBTAT00000027182	ENSBTAG00000020394
bta-miR-16b	ENSBTAT00000027714	ENSBTAG00000020797
bta-miR-16b	ENSBTAT00000041191	ENSBTAG00000028811
bta-miR-16b	ENSBTAT00000042295	ENSBTAG00000029916
bta-miR-16b	ENSBTAT00000042492	ENSBTAG00000030113
bta-miR-16b	ENSBTAT00000043830	ENSBTAG00000004813
bta-miR-16b	ENSBTAT00000044527	ENSBTAG00000031420
bta-miR-16b	ENSBTAT00000052225	ENSBTAG00000039974
bta-miR-16b	ENSBTAT00000053242	ENSBTAG00000000715
bta-miR-16b	ENSBTAT00000061711	ENSBTAG00000044278
bta-miR-16b	ENSBTAT00000063859	ENSBTAG00000046414
bta-miR-16b	ENSBTAT00000065437	ENSBTAG00000046418
bta-miR-17-5p	ENSBTAT00000002429	ENSBTAG00000001864
bta-miR-17-5p	ENSBTAT00000008999	ENSBTAG00000006848
bta-miR-17-5p	ENSBTAT00000017451	ENSBTAG00000013130
bta-miR-17-5p	ENSBTAT00000022075	ENSBTAG00000016593
bta-miR-17-5p	ENSBTAT00000028056	ENSBTAG00000021068
bta-miR-17-5p	ENSBTAT00000030214	ENSBTAG00000014169
bta-miR-17-5p	ENSBTAT00000042693	ENSBTAG00000030239
bta-miR-17-5p	ENSBTAT00000044604	ENSBTAG00000011809
bta-miR-181b	ENSBTAT00000052295	ENSBTAG00000039341
bta-miR-193b	ENSBTAT00000000805	ENSBTAG00000000613
bta-miR-193b	ENSBTAT00000003503	ENSBTAG00000002706
bta-miR-193b	ENSBTAT00000044349	ENSBTAG00000018164
bta-miR-193b	ENSBTAT00000064500	ENSBTAG00000047914
bta-miR-195	ENSBTAT00000007026	ENSBTAG00000005339
bta-miR-196a	ENSBTAT00000057026	ENSBTAG00000040378
bta-miR-196b	ENSBTAT00000044642	ENSBTAG00000031497
bta-miR-196b	ENSBTAT00000056207	ENSBTAG00000038623
bta-miR-196b	ENSBTAT00000057026	ENSBTAG00000040378
bta-miR-196b	ENSBTAT00000064301	ENSBTAG00000046875
bta-miR-196b	ENSBTAT00000065101	ENSBTAG00000047755
bta-miR-197	ENSBTAT00000000181	ENSBTAG00000000157
bta-miR-197	ENSBTAT00000005720	ENSBTAG00000022762
bta-miR-197	ENSBTAT00000008907	ENSBTAG00000039719
bta-miR-197	ENSBTAT00000015992	ENSBTAG00000012058
bta-miR-197	ENSBTAT00000026154	ENSBTAG00000019633
bta-miR-197	ENSBTAT00000029198	ENSBTAG00000021901
bta-miR-197	ENSBTAT00000048657	ENSBTAG00000020236
bta-miR-197	ENSBTAT00000061343	ENSBTAG00000013271
bta-miR-199a-5p	ENSBTAT00000015241	ENSBTAG00000011470
bta-miR-19a	ENSBTAT00000059459	ENSBTAG00000042467
bta-miR-19b	ENSBTAT00000059459	ENSBTAG00000042467
bta-miR-204	ENSBTAT00000008579	ENSBTAG00000046421
bta-miR-204	ENSBTAT00000019823	ENSBTAG00000014890
bta-miR-204	ENSBTAT00000034838	ENSBTAG00000030591
bta-miR-204	ENSBTAT00000056383	ENSBTAG00000037984
bta-miR-206	ENSBTAT00000066191	ENSBTAG00000001546
bta-miR-20a	ENSBTAT00000062305	ENSBTAG00000044872
bta-miR-20b	ENSBTAT00000018785	ENSBTAG00000014133
bta-miR-20b	ENSBTAT00000062305	ENSBTAG00000044872
bta-miR-212	ENSBTAT00000033370	ENSBTAG00000024180
bta-miR-212	ENSBTAT00000033377	ENSBTAG00000024187
bta-miR-217	ENSBTAT00000004444	ENSBTAG00000003152
bta-miR-221	ENSBTAT00000021434	ENSBTAG00000016103
bta-miR-222	ENSBTAT00000016854	ENSBTAG00000034192
bta-miR-222	ENSBTAT00000033400	ENSBTAG00000016752
bta-miR-222	ENSBTAT00000048464	ENSBTAG00000034192
bta-miR-2284ab	ENSBTAT00000061998	ENSBTAG00000044565
bta-miR-2284ab	ENSBTAT00000062178	ENSBTAG00000044745
bta-miR-2284ab	ENSBTAT00000063899	ENSBTAG00000048294
bta-miR-2285f	ENSBTAT00000062178	ENSBTAG00000044745
bta-miR-2285f	ENSBTAT00000062701	ENSBTAG00000045268
bta-miR-2285f	ENSBTAT00000065529	ENSBTAG00000047674
bta-miR-2344	ENSBTAT00000011032	ENSBTAG00000008380
bta-miR-2344	ENSBTAT00000046304	ENSBTAG00000000431
bta-miR-2387	ENSBTAT00000000630	ENSBTAG00000000497
bta-miR-2387	ENSBTAT00000001940	ENSBTAG00000001481
bta-miR-2387	ENSBTAT00000002440	ENSBTAG00000001874
bta-miR-2387	ENSBTAT00000003130	ENSBTAG00000002413
bta-miR-2387	ENSBTAT00000003503	ENSBTAG00000002706
bta-miR-2387	ENSBTAT00000003645	ENSBTAG00000002816
bta-miR-2387	ENSBTAT00000005510	ENSBTAG00000004206
bta-miR-2387	ENSBTAT00000005564	ENSBTAG00000004247
bta-miR-2387	ENSBTAT00000006039	ENSBTAG00000004602
bta-miR-2387	ENSBTAT00000006684	ENSBTAG00000005070
bta-miR-2387	ENSBTAT00000007811	ENSBTAG00000005952
bta-miR-2387	ENSBTAT00000008720	ENSBTAG00000006635
bta-miR-2387	ENSBTAT00000009158	ENSBTAG00000006969
bta-miR-2387	ENSBTAT00000009330	ENSBTAG00000007094
bta-miR-2387	ENSBTAT00000010788	ENSBTAG00000008203
bta-miR-2387	ENSBTAT00000010899	ENSBTAG00000008283
bta-miR-2387	ENSBTAT00000011022	ENSBTAG00000008372
bta-miR-2387	ENSBTAT00000011267	ENSBTAG00000008546
bta-miR-2387	ENSBTAT00000011351	ENSBTAG00000026527
bta-miR-2387	ENSBTAT00000011919	ENSBTAG00000009046
bta-miR-2387	ENSBTAT00000012601	ENSBTAG00000009578
bta-miR-2387	ENSBTAT00000012869	ENSBTAG00000009760
bta-miR-2387	ENSBTAT00000013165	ENSBTAG00000009982
bta-miR-2387	ENSBTAT00000013399	ENSBTAG00000010155
bta-miR-2387	ENSBTAT00000014306	ENSBTAG00000010799
bta-miR-2387	ENSBTAT00000014791	ENSBTAG00000011136
bta-miR-2387	ENSBTAT00000015238	ENSBTAG00000011466
bta-miR-2387	ENSBTAT00000016629	ENSBTAG00000012526
bta-miR-2387	ENSBTAT00000016659	ENSBTAG00000016620
bta-miR-2387	ENSBTAT00000016721	ENSBTAG00000012596
bta-miR-2387	ENSBTAT00000016922	ENSBTAG00000012728
bta-miR-2387	ENSBTAT00000017628	ENSBTAG00000013253
bta-miR-2387	ENSBTAT00000018115	ENSBTAG00000013628
bta-miR-2387	ENSBTAT00000018453	ENSBTAG00000013895
bta-miR-2387	ENSBTAT00000018534	ENSBTAG00000013947
bta-miR-2387	ENSBTAT00000020255	ENSBTAG00000015226
bta-miR-2387	ENSBTAT00000020398	ENSBTAG00000015343
bta-miR-2387	ENSBTAT00000021978	ENSBTAG00000016526
bta-miR-2387	ENSBTAT00000022318	ENSBTAG00000016785
bta-miR-2387	ENSBTAT00000022637	ENSBTAG00000000920
bta-miR-2387	ENSBTAT00000022885	ENSBTAG00000017220
bta-miR-2387	ENSBTAT00000023005	ENSBTAG00000017305
bta-miR-2387	ENSBTAT00000024282	ENSBTAG00000018240
bta-miR-2387	ENSBTAT00000024695	ENSBTAG00000018556
bta-miR-2387	ENSBTAT00000025061	ENSBTAG00000018829
bta-miR-2387	ENSBTAT00000025250	ENSBTAG00000018970
bta-miR-2387	ENSBTAT00000025388	ENSBTAG00000019069
bta-miR-2387	ENSBTAT00000026051	ENSBTAG00000019549
bta-miR-2387	ENSBTAT00000026272	ENSBTAG00000019712
bta-miR-2387	ENSBTAT00000026726	ENSBTAG00000020061
bta-miR-2387	ENSBTAT00000026839	ENSBTAG00000020150
bta-miR-2387	ENSBTAT00000027352	ENSBTAG00000020530
bta-miR-2387	ENSBTAT00000027666	ENSBTAG00000020760
bta-miR-2387	ENSBTAT00000027768	ENSBTAG00000020836
bta-miR-2387	ENSBTAT00000028273	ENSBTAG00000031806
bta-miR-2387	ENSBTAT00000028349	ENSBTAG00000021276
bta-miR-2387	ENSBTAT00000028683	ENSBTAG00000021521
bta-miR-2387	ENSBTAT00000028884	ENSBTAG00000021675
bta-miR-2387	ENSBTAT00000031852	ENSBTAG00000023393
bta-miR-2387	ENSBTAT00000031986	ENSBTAG00000021789
bta-miR-2387	ENSBTAT00000034643	ENSBTAG00000006591
bta-miR-2387	ENSBTAT00000035430	ENSBTAG00000025250
bta-miR-2387	ENSBTAT00000037708	ENSBTAG00000021994
bta-miR-2387	ENSBTAT00000038015	ENSBTAG00000026666
bta-miR-2387	ENSBTAT00000039422	ENSBTAG00000027453
bta-miR-2387	ENSBTAT00000042908	ENSBTAG00000005583
bta-miR-2387	ENSBTAT00000043731	ENSBTAG00000013253
bta-miR-2387	ENSBTAT00000043835	ENSBTAG00000011228
bta-miR-2387	ENSBTAT00000045197	ENSBTAG00000015165
bta-miR-2387	ENSBTAT00000046212	ENSBTAG00000002685
bta-miR-2387	ENSBTAT00000046640	ENSBTAG00000009457
bta-miR-2387	ENSBTAT00000047078	ENSBTAG00000033160
bta-miR-2387	ENSBTAT00000047991	ENSBTAG00000007192
bta-miR-2387	ENSBTAT00000048850	ENSBTAG00000019783
bta-miR-2387	ENSBTAT00000049319	ENSBTAG00000034848
bta-miR-2387	ENSBTAT00000052682	ENSBTAG00000039093
bta-miR-2387	ENSBTAT00000052901	ENSBTAG00000037485
bta-miR-2387	ENSBTAT00000054753	ENSBTAG00000037977
bta-miR-2387	ENSBTAT00000054759	ENSBTAG00000038504
bta-miR-2387	ENSBTAT00000056914	ENSBTAG00000007932
bta-miR-2387	ENSBTAT00000057263	ENSBTAG00000039834
bta-miR-2387	ENSBTAT00000061093	ENSBTAG00000019177
bta-miR-2387	ENSBTAT00000062966	ENSBTAG00000008410
bta-miR-2387	ENSBTAT00000063096	ENSBTAG00000046290
bta-miR-2387	ENSBTAT00000063722	ENSBTAG00000045826
bta-miR-2387	ENSBTAT00000064322	ENSBTAG00000010871
bta-miR-2387	ENSBTAT00000064384	ENSBTAG00000003192
bta-miR-2387	ENSBTAT00000064633	ENSBTAG00000005658
bta-miR-2387	ENSBTAT00000064686	ENSBTAG00000048152
bta-miR-2387	ENSBTAT00000065006	ENSBTAG00000047680
bta-miR-2387	ENSBTAT00000065101	ENSBTAG00000047755
bta-miR-2387	ENSBTAT00000065474	ENSBTAG00000048086
bta-miR-2387	ENSBTAT00000066321	ENSBTAG00000046407
bta-miR-2411-3p	ENSBTAT00000001140	ENSBTAG00000000855
bta-miR-2411-3p	ENSBTAT00000005622	ENSBTAG00000004290
bta-miR-2411-3p	ENSBTAT00000014051	ENSBTAG00000017104
bta-miR-2411-3p	ENSBTAT00000039309	ENSBTAG00000011458
bta-miR-2411-3p	ENSBTAT00000039366	ENSBTAG00000027420
bta-miR-2411-3p	ENSBTAT00000042776	ENSBTAG00000030296
bta-miR-2411-3p	ENSBTAT00000047381	ENSBTAG00000033322
bta-miR-2411-3p	ENSBTAT00000053481	ENSBTAG00000002126
bta-miR-2411-3p	ENSBTAT00000065692	ENSBTAG00000016653
bta-miR-2440	ENSBTAT00000029099	ENSBTAG00000021829
bta-miR-2440	ENSBTAT00000034643	ENSBTAG00000006591
bta-miR-2440	ENSBTAT00000047991	ENSBTAG00000007192
bta-miR-2440	ENSBTAT00000062124	ENSBTAG00000044691
bta-miR-2440	ENSBTAT00000064001	ENSBTAG00000047729
bta-miR-2440	ENSBTAT00000064679	ENSBTAG00000012675
bta-miR-2483-5p	ENSBTAT00000007911	ENSBTAG00000006021
bta-miR-2483-5p	ENSBTAT00000050944	ENSBTAG00000036444
bta-miR-2483-5p	ENSBTAT00000065478	ENSBTAG00000047265
bta-miR-26a	ENSBTAT00000041539	ENSBTAG00000029159
bta-miR-26a	ENSBTAT00000064912	ENSBTAG00000045882
bta-miR-2887	ENSBTAT00000000139	ENSBTAG00000000128
bta-miR-2887	ENSBTAT00000000437	ENSBTAG00000000332
bta-miR-2887	ENSBTAT00000000872	ENSBTAG00000000662
bta-miR-2887	ENSBTAT00000001031	ENSBTAG00000000776
bta-miR-2887	ENSBTAT00000001144	ENSBTAG00000000861
bta-miR-2887	ENSBTAT00000001252	ENSBTAG00000000946
bta-miR-2887	ENSBTAT00000001366	ENSBTAG00000001028
bta-miR-2887	ENSBTAT00000001489	ENSBTAG00000001119
bta-miR-2887	ENSBTAT00000001518	ENSBTAG00000001137
bta-miR-2887	ENSBTAT00000001780	ENSBTAG00000001349
bta-miR-2887	ENSBTAT00000002113	ENSBTAG00000001612
bta-miR-2887	ENSBTAT00000002286	ENSBTAG00000001741
bta-miR-2887	ENSBTAT00000002317	ENSBTAG00000001770
bta-miR-2887	ENSBTAT00000002623	ENSBTAG00000002024
bta-miR-2887	ENSBTAT00000002904	ENSBTAG00000002248
bta-miR-2887	ENSBTAT00000003130	ENSBTAG00000002413
bta-miR-2887	ENSBTAT00000003269	ENSBTAG00000002516
bta-miR-2887	ENSBTAT00000003955	ENSBTAG00000003039
bta-miR-2887	ENSBTAT00000004821	ENSBTAG00000003701
bta-miR-2887	ENSBTAT00000004828	ENSBTAG00000003705
bta-miR-2887	ENSBTAT00000005211	ENSBTAG00000040290
bta-miR-2887	ENSBTAT00000005220	ENSBTAG00000003997
bta-miR-2887	ENSBTAT00000005367	ENSBTAG00000004105
bta-miR-2887	ENSBTAT00000005577	ENSBTAG00000004259
bta-miR-2887	ENSBTAT00000005613	ENSBTAG00000004277
bta-miR-2887	ENSBTAT00000006035	ENSBTAG00000004600
bta-miR-2887	ENSBTAT00000006159	ENSBTAG00000004693
bta-miR-2887	ENSBTAT00000006244	ENSBTAG00000004757
bta-miR-2887	ENSBTAT00000006897	ENSBTAG00000005239
bta-miR-2887	ENSBTAT00000007322	ENSBTAG00000005573
bta-miR-2887	ENSBTAT00000007679	ENSBTAG00000019348
bta-miR-2887	ENSBTAT00000007690	ENSBTAG00000005850
bta-miR-2887	ENSBTAT00000008193	ENSBTAG00000006241
bta-miR-2887	ENSBTAT00000008682	ENSBTAG00000006618
bta-miR-2887	ENSBTAT00000008924	ENSBTAG00000006779
bta-miR-2887	ENSBTAT00000008999	ENSBTAG00000006848
bta-miR-2887	ENSBTAT00000009497	ENSBTAG00000007220
bta-miR-2887	ENSBTAT00000009568	ENSBTAG00000007275
bta-miR-2887	ENSBTAT00000010014	ENSBTAG00000007615
bta-miR-2887	ENSBTAT00000010173	ENSBTAG00000007732
bta-miR-2887	ENSBTAT00000010294	ENSBTAG00000007827
bta-miR-2887	ENSBTAT00000010843	ENSBTAG00000008241
bta-miR-2887	ENSBTAT00000011253	ENSBTAG00000008537
bta-miR-2887	ENSBTAT00000011267	ENSBTAG00000008546
bta-miR-2887	ENSBTAT00000011480	ENSBTAG00000008714
bta-miR-2887	ENSBTAT00000011608	ENSBTAG00000008814
bta-miR-2887	ENSBTAT00000011782	ENSBTAG00000008950
bta-miR-2887	ENSBTAT00000012081	ENSBTAG00000009165
bta-miR-2887	ENSBTAT00000012592	ENSBTAG00000009574
bta-miR-2887	ENSBTAT00000012696	ENSBTAG00000009634
bta-miR-2887	ENSBTAT00000013151	ENSBTAG00000009969
bta-miR-2887	ENSBTAT00000013154	ENSBTAG00000009972
bta-miR-2887	ENSBTAT00000013320	ENSBTAG00000023144
bta-miR-2887	ENSBTAT00000013429	ENSBTAG00000010177
bta-miR-2887	ENSBTAT00000013883	ENSBTAG00000010501
bta-miR-2887	ENSBTAT00000013902	ENSBTAG00000010521
bta-miR-2887	ENSBTAT00000013953	ENSBTAG00000010552
bta-miR-2887	ENSBTAT00000013992	ENSBTAG00000010582
bta-miR-2887	ENSBTAT00000014098	ENSBTAG00000010659
bta-miR-2887	ENSBTAT00000014206	ENSBTAG00000010729
bta-miR-2887	ENSBTAT00000014218	ENSBTAG00000010740
bta-miR-2887	ENSBTAT00000014220	ENSBTAG00000010740
bta-miR-2887	ENSBTAT00000014256	ENSBTAG00000010766
bta-miR-2887	ENSBTAT00000014406	ENSBTAG00000039962
bta-miR-2887	ENSBTAT00000014452	ENSBTAG00000010880
bta-miR-2887	ENSBTAT00000015383	ENSBTAG00000011579
bta-miR-2887	ENSBTAT00000015956	ENSBTAG00000012030
bta-miR-2887	ENSBTAT00000016027	ENSBTAG00000012086
bta-miR-2887	ENSBTAT00000016300	ENSBTAG00000012289
bta-miR-2887	ENSBTAT00000016317	ENSBTAG00000012302
bta-miR-2887	ENSBTAT00000016506	ENSBTAG00000012436
bta-miR-2887	ENSBTAT00000017189	ENSBTAG00000012938
bta-miR-2887	ENSBTAT00000017255	ENSBTAG00000012977
bta-miR-2887	ENSBTAT00000017583	ENSBTAG00000013210
bta-miR-2887	ENSBTAT00000018092	ENSBTAG00000013607
bta-miR-2887	ENSBTAT00000018204	ENSBTAG00000013697
bta-miR-2887	ENSBTAT00000018258	ENSBTAG00000013730
bta-miR-2887	ENSBTAT00000018610	ENSBTAG00000014008
bta-miR-2887	ENSBTAT00000018957	ENSBTAG00000014267
bta-miR-2887	ENSBTAT00000019004	ENSBTAG00000014304
bta-miR-2887	ENSBTAT00000019288	ENSBTAG00000014503
bta-miR-2887	ENSBTAT00000019513	ENSBTAG00000020709
bta-miR-2887	ENSBTAT00000020028	ENSBTAG00000015046
bta-miR-2887	ENSBTAT00000020126	ENSBTAG00000015124
bta-miR-2887	ENSBTAT00000020203	ENSBTAG00000015184
bta-miR-2887	ENSBTAT00000020255	ENSBTAG00000015226
bta-miR-2887	ENSBTAT00000020441	ENSBTAG00000015384
bta-miR-2887	ENSBTAT00000020493	ENSBTAG00000015419
bta-miR-2887	ENSBTAT00000020550	ENSBTAG00000015457
bta-miR-2887	ENSBTAT00000020658	ENSBTAG00000015537
bta-miR-2887	ENSBTAT00000020765	ENSBTAG00000015636
bta-miR-2887	ENSBTAT00000020997	ENSBTAG00000015807
bta-miR-2887	ENSBTAT00000021105	ENSBTAG00000015879
bta-miR-2887	ENSBTAT00000021263	ENSBTAG00000015984
bta-miR-2887	ENSBTAT00000021747	ENSBTAG00000016345
bta-miR-2887	ENSBTAT00000022041	ENSBTAG00000016568
bta-miR-2887	ENSBTAT00000022208	ENSBTAG00000016704
bta-miR-2887	ENSBTAT00000022364	ENSBTAG00000016810
bta-miR-2887	ENSBTAT00000022416	ENSBTAG00000016852
bta-miR-2887	ENSBTAT00000022601	ENSBTAG00000016995
bta-miR-2887	ENSBTAT00000022855	ENSBTAG00000017198
bta-miR-2887	ENSBTAT00000024709	ENSBTAG00000018566
bta-miR-2887	ENSBTAT00000024875	ENSBTAG00000018689
bta-miR-2887	ENSBTAT00000025170	ENSBTAG00000018914
bta-miR-2887	ENSBTAT00000025290	ENSBTAG00000018999
bta-miR-2887	ENSBTAT00000025384	ENSBTAG00000019067
bta-miR-2887	ENSBTAT00000025483	ENSBTAG00000019145
bta-miR-2887	ENSBTAT00000025582	ENSBTAG00000019210
bta-miR-2887	ENSBTAT00000025740	ENSBTAG00000019327
bta-miR-2887	ENSBTAT00000025752	ENSBTAG00000019334
bta-miR-2887	ENSBTAT00000025871	ENSBTAG00000019421
bta-miR-2887	ENSBTAT00000027065	ENSBTAG00000020307
bta-miR-2887	ENSBTAT00000027095	ENSBTAG00000020332
bta-miR-2887	ENSBTAT00000027262	ENSBTAG00000020458
bta-miR-2887	ENSBTAT00000027343	ENSBTAG00000020524
bta-miR-2887	ENSBTAT00000027387	ENSBTAG00000020552
bta-miR-2887	ENSBTAT00000027527	ENSBTAG00000020657
bta-miR-2887	ENSBTAT00000027793	ENSBTAG00000020859
bta-miR-2887	ENSBTAT00000028056	ENSBTAG00000021068
bta-miR-2887	ENSBTAT00000029172	ENSBTAG00000021884
bta-miR-2887	ENSBTAT00000031507	ENSBTAG00000015374
bta-miR-2887	ENSBTAT00000032568	ENSBTAG00000020681
bta-miR-2887	ENSBTAT00000032993	ENSBTAG00000014749
bta-miR-2887	ENSBTAT00000034671	ENSBTAG00000024899
bta-miR-2887	ENSBTAT00000034838	ENSBTAG00000030591
bta-miR-2887	ENSBTAT00000034924	ENSBTAG00000008744
bta-miR-2887	ENSBTAT00000035398	ENSBTAG00000015566
bta-miR-2887	ENSBTAT00000035399	ENSBTAG00000015433
bta-miR-2887	ENSBTAT00000035792	ENSBTAG00000004524
bta-miR-2887	ENSBTAT00000037341	ENSBTAG00000018011
bta-miR-2887	ENSBTAT00000038016	ENSBTAG00000010050
bta-miR-2887	ENSBTAT00000039353	ENSBTAG00000002578
bta-miR-2887	ENSBTAT00000039389	ENSBTAG00000005493
bta-miR-2887	ENSBTAT00000039622	ENSBTAG00000018479
bta-miR-2887	ENSBTAT00000039717	ENSBTAG00000001027
bta-miR-2887	ENSBTAT00000040146	ENSBTAG00000007153
bta-miR-2887	ENSBTAT00000042550	ENSBTAG00000023369
bta-miR-2887	ENSBTAT00000043503	ENSBTAG00000005275
bta-miR-2887	ENSBTAT00000043678	ENSBTAG00000005617
bta-miR-2887	ENSBTAT00000044620	ENSBTAG00000031481
bta-miR-2887	ENSBTAT00000044763	ENSBTAG00000031573
bta-miR-2887	ENSBTAT00000047282	ENSBTAG00000033270
bta-miR-2887	ENSBTAT00000047381	ENSBTAG00000033322
bta-miR-2887	ENSBTAT00000047757	ENSBTAG00000020693
bta-miR-2887	ENSBTAT00000048158	ENSBTAG00000019087
bta-miR-2887	ENSBTAT00000048774	ENSBTAG00000034435
bta-miR-2887	ENSBTAT00000048983	ENSBTAG00000007882
bta-miR-2887	ENSBTAT00000049400	ENSBTAG00000034925
bta-miR-2887	ENSBTAT00000050509	ENSBTAG00000036019
bta-miR-2887	ENSBTAT00000052026	ENSBTAG00000038326
bta-miR-2887	ENSBTAT00000052887	ENSBTAG00000024510
bta-miR-2887	ENSBTAT00000053045	ENSBTAG00000031052
bta-miR-2887	ENSBTAT00000054707	ENSBTAG00000040093
bta-miR-2887	ENSBTAT00000055738	ENSBTAG00000010501
bta-miR-2887	ENSBTAT00000055956	ENSBTAG00000001137
bta-miR-2887	ENSBTAT00000056129	ENSBTAG00000039015
bta-miR-2887	ENSBTAT00000056330	ENSBTAG00000037746
bta-miR-2887	ENSBTAT00000057334	ENSBTAG00000005710
bta-miR-2887	ENSBTAT00000060959	ENSBTAG00000047991
bta-miR-2887	ENSBTAT00000061057	ENSBTAG00000007732
bta-miR-2887	ENSBTAT00000061121	ENSBTAG00000044181
bta-miR-2887	ENSBTAT00000061238	ENSBTAG00000044101
bta-miR-2887	ENSBTAT00000061364	ENSBTAG00000023843
bta-miR-2887	ENSBTAT00000061402	ENSBTAG00000000710
bta-miR-2887	ENSBTAT00000061485	ENSBTAG00000004664
bta-miR-2887	ENSBTAT00000061508	ENSBTAG00000011373
bta-miR-2887	ENSBTAT00000063121	ENSBTAG00000045829
bta-miR-2887	ENSBTAT00000063145	ENSBTAG00000016555
bta-miR-2887	ENSBTAT00000063173	ENSBTAG00000045536
bta-miR-2887	ENSBTAT00000063224	ENSBTAG00000047381
bta-miR-2887	ENSBTAT00000063242	ENSBTAG00000046520
bta-miR-2887	ENSBTAT00000063276	ENSBTAG00000045939
bta-miR-2887	ENSBTAT00000063316	ENSBTAG00000048245
bta-miR-2887	ENSBTAT00000063479	ENSBTAG00000015191
bta-miR-2887	ENSBTAT00000063654	ENSBTAG00000047169
bta-miR-2887	ENSBTAT00000063690	ENSBTAG00000014331
bta-miR-2887	ENSBTAT00000063737	ENSBTAG00000047319
bta-miR-2887	ENSBTAT00000063908	ENSBTAG00000001049
bta-miR-2887	ENSBTAT00000064001	ENSBTAG00000047729
bta-miR-2887	ENSBTAT00000064010	ENSBTAG00000047609
bta-miR-2887	ENSBTAT00000064082	ENSBTAG00000002248
bta-miR-2887	ENSBTAT00000064105	ENSBTAG00000047913
bta-miR-2887	ENSBTAT00000064132	ENSBTAG00000048000
bta-miR-2887	ENSBTAT00000064163	ENSBTAG00000047977
bta-miR-2887	ENSBTAT00000064503	ENSBTAG00000025964
bta-miR-2887	ENSBTAT00000064865	ENSBTAG00000046208
bta-miR-2887	ENSBTAT00000064879	ENSBTAG00000018575
bta-miR-2887	ENSBTAT00000064986	ENSBTAG00000046033
bta-miR-2887	ENSBTAT00000065030	ENSBTAG00000047533
bta-miR-2887	ENSBTAT00000065269	ENSBTAG00000047964
bta-miR-2887	ENSBTAT00000065272	ENSBTAG00000015650
bta-miR-2887	ENSBTAT00000065335	ENSBTAG00000045955
bta-miR-2887	ENSBTAT00000065339	ENSBTAG00000045657
bta-miR-2887	ENSBTAT00000065371	ENSBTAG00000030403
bta-miR-2887	ENSBTAT00000065459	ENSBTAG00000047316
bta-miR-2887	ENSBTAT00000065606	ENSBTAG00000016714
bta-miR-2887	ENSBTAT00000065855	ENSBTAG00000004757
bta-miR-2887	ENSBTAT00000066224	ENSBTAG00000048160
bta-miR-2887	ENSBTAT00000066259	ENSBTAG00000035707
bta-miR-2887	ENSBTAT00000066317	ENSBTAG00000046722
bta-miR-2889	ENSBTAT00000000078	ENSBTAG00000038171
bta-miR-2889	ENSBTAT00000000160	ENSBTAG00000000139
bta-miR-2889	ENSBTAT00000000277	ENSBTAG00000000226
bta-miR-2889	ENSBTAT00000000305	ENSBTAG00000000245
bta-miR-2889	ENSBTAT00000000573	ENSBTAG00000000448
bta-miR-2889	ENSBTAT00000000739	ENSBTAG00000000567
bta-miR-2889	ENSBTAT00000000804	ENSBTAG00000000611
bta-miR-2889	ENSBTAT00000000929	ENSBTAG00000010763
bta-miR-2889	ENSBTAT00000001048	ENSBTAG00000000792
bta-miR-2889	ENSBTAT00000001114	ENSBTAG00000000841
bta-miR-2889	ENSBTAT00000001137	ENSBTAG00000000854
bta-miR-2889	ENSBTAT00000001330	ENSBTAG00000001003
bta-miR-2889	ENSBTAT00000001518	ENSBTAG00000001137
bta-miR-2889	ENSBTAT00000001638	ENSBTAG00000001241
bta-miR-2889	ENSBTAT00000001745	ENSBTAG00000001321
bta-miR-2889	ENSBTAT00000001780	ENSBTAG00000001349
bta-miR-2889	ENSBTAT00000001845	ENSBTAG00000001406
bta-miR-2889	ENSBTAT00000001896	ENSBTAG00000001447
bta-miR-2889	ENSBTAT00000001940	ENSBTAG00000001481
bta-miR-2889	ENSBTAT00000002051	ENSBTAG00000001568
bta-miR-2889	ENSBTAT00000002179	ENSBTAG00000001665
bta-miR-2889	ENSBTAT00000002240	ENSBTAG00000001708
bta-miR-2889	ENSBTAT00000002262	ENSBTAG00000001727
bta-miR-2889	ENSBTAT00000002325	ENSBTAG00000001775
bta-miR-2889	ENSBTAT00000002334	ENSBTAG00000001780
bta-miR-2889	ENSBTAT00000002344	ENSBTAG00000007875
bta-miR-2889	ENSBTAT00000002369	ENSBTAG00000001812
bta-miR-2889	ENSBTAT00000002492	ENSBTAG00000001915
bta-miR-2889	ENSBTAT00000002546	ENSBTAG00000001959
bta-miR-2889	ENSBTAT00000002572	ENSBTAG00000001983
bta-miR-2889	ENSBTAT00000002636	ENSBTAG00000002035
bta-miR-2889	ENSBTAT00000002840	ENSBTAG00000002190
bta-miR-2889	ENSBTAT00000002890	ENSBTAG00000002238
bta-miR-2889	ENSBTAT00000002904	ENSBTAG00000002248
bta-miR-2889	ENSBTAT00000003130	ENSBTAG00000002413
bta-miR-2889	ENSBTAT00000003175	ENSBTAG00000002445
bta-miR-2889	ENSBTAT00000003353	ENSBTAG00000030285
bta-miR-2889	ENSBTAT00000003421	ENSBTAG00000002644
bta-miR-2889	ENSBTAT00000003445	ENSBTAG00000002661
bta-miR-2889	ENSBTAT00000003470	ENSBTAG00000002680
bta-miR-2889	ENSBTAT00000003543	ENSBTAG00000002733
bta-miR-2889	ENSBTAT00000003875	ENSBTAG00000002976
bta-miR-2889	ENSBTAT00000003997	ENSBTAG00000003074
bta-miR-2889	ENSBTAT00000004045	ENSBTAG00000003110
bta-miR-2889	ENSBTAT00000004081	ENSBTAG00000003137
bta-miR-2889	ENSBTAT00000004244	ENSBTAG00000027629
bta-miR-2889	ENSBTAT00000004507	ENSBTAG00000003465
bta-miR-2889	ENSBTAT00000004959	ENSBTAG00000003806
bta-miR-2889	ENSBTAT00000004994	ENSBTAG00000003832
bta-miR-2889	ENSBTAT00000005214	ENSBTAG00000018478
bta-miR-2889	ENSBTAT00000005303	ENSBTAG00000004061
bta-miR-2889	ENSBTAT00000005367	ENSBTAG00000004105
bta-miR-2889	ENSBTAT00000005416	ENSBTAG00000004139
bta-miR-2889	ENSBTAT00000005486	ENSBTAG00000004189
bta-miR-2889	ENSBTAT00000005523	ENSBTAG00000004215
bta-miR-2889	ENSBTAT00000005577	ENSBTAG00000004259
bta-miR-2889	ENSBTAT00000005632	ENSBTAG00000004296
bta-miR-2889	ENSBTAT00000005652	ENSBTAG00000004314
bta-miR-2889	ENSBTAT00000005797	ENSBTAG00000004423
bta-miR-2889	ENSBTAT00000005810	ENSBTAG00000004432
bta-miR-2889	ENSBTAT00000006033	ENSBTAG00000004599
bta-miR-2889	ENSBTAT00000006046	ENSBTAG00000030876
bta-miR-2889	ENSBTAT00000006105	ENSBTAG00000004652
bta-miR-2889	ENSBTAT00000006198	ENSBTAG00000004721
bta-miR-2889	ENSBTAT00000006585	ENSBTAG00000005003
bta-miR-2889	ENSBTAT00000006628	ENSBTAG00000005031
bta-miR-2889	ENSBTAT00000006982	ENSBTAG00000005306
bta-miR-2889	ENSBTAT00000007340	ENSBTAG00000005588
bta-miR-2889	ENSBTAT00000007447	ENSBTAG00000005667
bta-miR-2889	ENSBTAT00000007679	ENSBTAG00000019348
bta-miR-2889	ENSBTAT00000007749	ENSBTAG00000005898
bta-miR-2889	ENSBTAT00000007812	ENSBTAG00000005953
bta-miR-2889	ENSBTAT00000007845	ENSBTAG00000005978
bta-miR-2889	ENSBTAT00000007931	ENSBTAG00000006037
bta-miR-2889	ENSBTAT00000007976	ENSBTAG00000006071
bta-miR-2889	ENSBTAT00000007986	ENSBTAG00000006077
bta-miR-2889	ENSBTAT00000008039	ENSBTAG00000006117
bta-miR-2889	ENSBTAT00000008074	ENSBTAG00000006136
bta-miR-2889	ENSBTAT00000008106	ENSBTAG00000006162
bta-miR-2889	ENSBTAT00000008351	ENSBTAG00000006364
bta-miR-2889	ENSBTAT00000008368	ENSBTAG00000006379
bta-miR-2889	ENSBTAT00000008370	ENSBTAG00000006380
bta-miR-2889	ENSBTAT00000008376	ENSBTAG00000006385
bta-miR-2889	ENSBTAT00000008485	ENSBTAG00000006472
bta-miR-2889	ENSBTAT00000008495	ENSBTAG00000006479
bta-miR-2889	ENSBTAT00000008651	ENSBTAG00000006588
bta-miR-2889	ENSBTAT00000008843	ENSBTAG00000006727
bta-miR-2889	ENSBTAT00000008942	ENSBTAG00000006802
bta-miR-2889	ENSBTAT00000008954	ENSBTAG00000006812
bta-miR-2889	ENSBTAT00000008986	ENSBTAG00000006840
bta-miR-2889	ENSBTAT00000009023	ENSBTAG00000006868
bta-miR-2889	ENSBTAT00000009056	ENSBTAG00000006899
bta-miR-2889	ENSBTAT00000009283	ENSBTAG00000007058
bta-miR-2889	ENSBTAT00000009482	ENSBTAG00000007208
bta-miR-2889	ENSBTAT00000009602	ENSBTAG00000007298
bta-miR-2889	ENSBTAT00000009636	ENSBTAG00000016520
bta-miR-2889	ENSBTAT00000009775	ENSBTAG00000007435
bta-miR-2889	ENSBTAT00000009871	ENSBTAG00000007502
bta-miR-2889	ENSBTAT00000009885	ENSBTAG00000007510
bta-miR-2889	ENSBTAT00000009890	ENSBTAG00000007514
bta-miR-2889	ENSBTAT00000009935	ENSBTAG00000007550
bta-miR-2889	ENSBTAT00000010143	ENSBTAG00000007714
bta-miR-2889	ENSBTAT00000010173	ENSBTAG00000007732
bta-miR-2889	ENSBTAT00000010204	ENSBTAG00000007758
bta-miR-2889	ENSBTAT00000010224	ENSBTAG00000007776
bta-miR-2889	ENSBTAT00000010233	ENSBTAG00000001639
bta-miR-2889	ENSBTAT00000010381	ENSBTAG00000007893
bta-miR-2889	ENSBTAT00000010386	ENSBTAG00000007897
bta-miR-2889	ENSBTAT00000010408	ENSBTAG00000007916
bta-miR-2889	ENSBTAT00000010492	ENSBTAG00000007981
bta-miR-2889	ENSBTAT00000010607	ENSBTAG00000008064
bta-miR-2889	ENSBTAT00000010687	ENSBTAG00000008129
bta-miR-2889	ENSBTAT00000010689	ENSBTAG00000008129
bta-miR-2889	ENSBTAT00000010916	ENSBTAG00000008296
bta-miR-2889	ENSBTAT00000011137	ENSBTAG00000008464
bta-miR-2889	ENSBTAT00000011253	ENSBTAG00000008537
bta-miR-2889	ENSBTAT00000011267	ENSBTAG00000008546
bta-miR-2889	ENSBTAT00000011370	ENSBTAG00000046227
bta-miR-2889	ENSBTAT00000011446	ENSBTAG00000008684
bta-miR-2889	ENSBTAT00000011471	ENSBTAG00000008705
bta-miR-2889	ENSBTAT00000011569	ENSBTAG00000008777
bta-miR-2889	ENSBTAT00000011690	ENSBTAG00000002023
bta-miR-2889	ENSBTAT00000011782	ENSBTAG00000008950
bta-miR-2889	ENSBTAT00000012036	ENSBTAG00000009132
bta-miR-2889	ENSBTAT00000012081	ENSBTAG00000009165
bta-miR-2889	ENSBTAT00000012092	ENSBTAG00000009175
bta-miR-2889	ENSBTAT00000012154	ENSBTAG00000009223
bta-miR-2889	ENSBTAT00000012236	ENSBTAG00000009288
bta-miR-2889	ENSBTAT00000012436	ENSBTAG00000009451
bta-miR-2889	ENSBTAT00000012781	ENSBTAG00000009691
bta-miR-2889	ENSBTAT00000012965	ENSBTAG00000009832
bta-miR-2889	ENSBTAT00000013065	ENSBTAG00000009899
bta-miR-2889	ENSBTAT00000013151	ENSBTAG00000009969
bta-miR-2889	ENSBTAT00000013173	ENSBTAG00000009987
bta-miR-2889	ENSBTAT00000013467	ENSBTAG00000010207
bta-miR-2889	ENSBTAT00000013674	ENSBTAG00000010353
bta-miR-2889	ENSBTAT00000013813	ENSBTAG00000010464
bta-miR-2889	ENSBTAT00000013852	ENSBTAG00000010483
bta-miR-2889	ENSBTAT00000014030	ENSBTAG00000010613
bta-miR-2889	ENSBTAT00000014098	ENSBTAG00000010659
bta-miR-2889	ENSBTAT00000014112	ENSBTAG00000010668
bta-miR-2889	ENSBTAT00000014258	ENSBTAG00000010772
bta-miR-2889	ENSBTAT00000014838	ENSBTAG00000011171
bta-miR-2889	ENSBTAT00000015049	ENSBTAG00000011324
bta-miR-2889	ENSBTAT00000015075	ENSBTAG00000011344
bta-miR-2889	ENSBTAT00000015094	ENSBTAG00000011356
bta-miR-2889	ENSBTAT00000015196	ENSBTAG00000011433
bta-miR-2889	ENSBTAT00000015204	ENSBTAG00000011434
bta-miR-2889	ENSBTAT00000015206	ENSBTAG00000011442
bta-miR-2889	ENSBTAT00000015241	ENSBTAG00000011470
bta-miR-2889	ENSBTAT00000015317	ENSBTAG00000011527
bta-miR-2889	ENSBTAT00000015325	ENSBTAG00000011532
bta-miR-2889	ENSBTAT00000015383	ENSBTAG00000011579
bta-miR-2889	ENSBTAT00000015411	ENSBTAG00000011598
bta-miR-2889	ENSBTAT00000015420	ENSBTAG00000011608
bta-miR-2889	ENSBTAT00000015499	ENSBTAG00000011677
bta-miR-2889	ENSBTAT00000015841	ENSBTAG00000011939
bta-miR-2889	ENSBTAT00000015922	ENSBTAG00000012002
bta-miR-2889	ENSBTAT00000015985	ENSBTAG00000012048
bta-miR-2889	ENSBTAT00000016048	ENSBTAG00000012101
bta-miR-2889	ENSBTAT00000016103	ENSBTAG00000012137
bta-miR-2889	ENSBTAT00000016118	ENSBTAG00000012148
bta-miR-2889	ENSBTAT00000016172	ENSBTAG00000012191
bta-miR-2889	ENSBTAT00000016231	ENSBTAG00000018390
bta-miR-2889	ENSBTAT00000016314	ENSBTAG00000012291
bta-miR-2889	ENSBTAT00000016560	ENSBTAG00000012482
bta-miR-2889	ENSBTAT00000016592	ENSBTAG00000012504
bta-miR-2889	ENSBTAT00000016601	ENSBTAG00000040569
bta-miR-2889	ENSBTAT00000016629	ENSBTAG00000012526
bta-miR-2889	ENSBTAT00000016741	ENSBTAG00000012607
bta-miR-2889	ENSBTAT00000016835	ENSBTAG00000012673
bta-miR-2889	ENSBTAT00000016974	ENSBTAG00000012772
bta-miR-2889	ENSBTAT00000017085	ENSBTAG00000012857
bta-miR-2889	ENSBTAT00000017198	ENSBTAG00000012944
bta-miR-2889	ENSBTAT00000017359	ENSBTAG00000013055
bta-miR-2889	ENSBTAT00000017401	ENSBTAG00000013085
bta-miR-2889	ENSBTAT00000017442	ENSBTAG00000013123
bta-miR-2889	ENSBTAT00000017732	ENSBTAG00000013334
bta-miR-2889	ENSBTAT00000017825	ENSBTAG00000013398
bta-miR-2889	ENSBTAT00000017839	ENSBTAG00000013411
bta-miR-2889	ENSBTAT00000017853	ENSBTAG00000013416
bta-miR-2889	ENSBTAT00000017940	ENSBTAG00000013492
bta-miR-2889	ENSBTAT00000018204	ENSBTAG00000013697
bta-miR-2889	ENSBTAT00000018258	ENSBTAG00000013730
bta-miR-2889	ENSBTAT00000018307	ENSBTAG00000013720
bta-miR-2889	ENSBTAT00000018391	ENSBTAG00000013834
bta-miR-2889	ENSBTAT00000018544	ENSBTAG00000013951
bta-miR-2889	ENSBTAT00000018586	ENSBTAG00000013984
bta-miR-2889	ENSBTAT00000018649	ENSBTAG00000006536
bta-miR-2889	ENSBTAT00000018868	ENSBTAG00000019547
bta-miR-2889	ENSBTAT00000018961	ENSBTAG00000014270
bta-miR-2889	ENSBTAT00000019038	ENSBTAG00000014315
bta-miR-2889	ENSBTAT00000019225	ENSBTAG00000038682
bta-miR-2889	ENSBTAT00000019433	ENSBTAG00000014599
bta-miR-2889	ENSBTAT00000019556	ENSBTAG00000014695
bta-miR-2889	ENSBTAT00000019564	ENSBTAG00000014699
bta-miR-2889	ENSBTAT00000019606	ENSBTAG00000030369
bta-miR-2889	ENSBTAT00000019611	ENSBTAG00000014738
bta-miR-2889	ENSBTAT00000019675	ENSBTAG00000014790
bta-miR-2889	ENSBTAT00000019875	ENSBTAG00000014930
bta-miR-2889	ENSBTAT00000019948	ENSBTAG00000014984
bta-miR-2889	ENSBTAT00000020029	ENSBTAG00000015049
bta-miR-2889	ENSBTAT00000020050	ENSBTAG00000013345
bta-miR-2889	ENSBTAT00000020054	ENSBTAG00000002290
bta-miR-2889	ENSBTAT00000020072	ENSBTAG00000015084
bta-miR-2889	ENSBTAT00000020221	ENSBTAG00000015197
bta-miR-2889	ENSBTAT00000020255	ENSBTAG00000015226
bta-miR-2889	ENSBTAT00000020550	ENSBTAG00000015457
bta-miR-2889	ENSBTAT00000020600	ENSBTAG00000015499
bta-miR-2889	ENSBTAT00000020691	ENSBTAG00000015576
bta-miR-2889	ENSBTAT00000020849	ENSBTAG00000003867
bta-miR-2889	ENSBTAT00000021129	ENSBTAG00000015896
bta-miR-2889	ENSBTAT00000021192	ENSBTAG00000015936
bta-miR-2889	ENSBTAT00000021243	ENSBTAG00000015969
bta-miR-2889	ENSBTAT00000021747	ENSBTAG00000016345
bta-miR-2889	ENSBTAT00000021794	ENSBTAG00000002055
bta-miR-2889	ENSBTAT00000022087	ENSBTAG00000016603
bta-miR-2889	ENSBTAT00000022238	ENSBTAG00000016728
bta-miR-2889	ENSBTAT00000022311	ENSBTAG00000016775
bta-miR-2889	ENSBTAT00000022378	ENSBTAG00000016822
bta-miR-2889	ENSBTAT00000022495	ENSBTAG00000016911
bta-miR-2889	ENSBTAT00000022980	ENSBTAG00000017282
bta-miR-2889	ENSBTAT00000023012	ENSBTAG00000017306
bta-miR-2889	ENSBTAT00000023209	ENSBTAG00000017461
bta-miR-2889	ENSBTAT00000023219	ENSBTAG00000017466
bta-miR-2889	ENSBTAT00000023232	ENSBTAG00000017488
bta-miR-2889	ENSBTAT00000023515	ENSBTAG00000017680
bta-miR-2889	ENSBTAT00000023599	ENSBTAG00000017750
bta-miR-2889	ENSBTAT00000023757	ENSBTAG00000017871
bta-miR-2889	ENSBTAT00000023950	ENSBTAG00000017999
bta-miR-2889	ENSBTAT00000023960	ENSBTAG00000018003
bta-miR-2889	ENSBTAT00000024034	ENSBTAG00000025848
bta-miR-2889	ENSBTAT00000024046	ENSBTAG00000000253
bta-miR-2889	ENSBTAT00000024149	ENSBTAG00000018143
bta-miR-2889	ENSBTAT00000024254	ENSBTAG00000018224
bta-miR-2889	ENSBTAT00000024334	ENSBTAG00000018284
bta-miR-2889	ENSBTAT00000024623	ENSBTAG00000034287
bta-miR-2889	ENSBTAT00000024758	ENSBTAG00000018603
bta-miR-2889	ENSBTAT00000025007	ENSBTAG00000018784
bta-miR-2889	ENSBTAT00000025079	ENSBTAG00000018838
bta-miR-2889	ENSBTAT00000025185	ENSBTAG00000018925
bta-miR-2889	ENSBTAT00000025356	ENSBTAG00000019049
bta-miR-2889	ENSBTAT00000025357	ENSBTAG00000019051
bta-miR-2889	ENSBTAT00000025483	ENSBTAG00000019145
bta-miR-2889	ENSBTAT00000025498	ENSBTAG00000019158
bta-miR-2889	ENSBTAT00000025591	ENSBTAG00000019221
bta-miR-2889	ENSBTAT00000025635	ENSBTAG00000019254
bta-miR-2889	ENSBTAT00000025757	ENSBTAG00000019336
bta-miR-2889	ENSBTAT00000025788	ENSBTAG00000006536
bta-miR-2889	ENSBTAT00000025871	ENSBTAG00000019421
bta-miR-2889	ENSBTAT00000025965	ENSBTAG00000019495
bta-miR-2889	ENSBTAT00000026102	ENSBTAG00000019589
bta-miR-2889	ENSBTAT00000026358	ENSBTAG00000019782
bta-miR-2889	ENSBTAT00000026476	ENSBTAG00000019871
bta-miR-2889	ENSBTAT00000026639	ENSBTAG00000020000
bta-miR-2889	ENSBTAT00000026703	ENSBTAG00000020043
bta-miR-2889	ENSBTAT00000026793	ENSBTAG00000020115
bta-miR-2889	ENSBTAT00000026893	ENSBTAG00000020190
bta-miR-2889	ENSBTAT00000027095	ENSBTAG00000020332
bta-miR-2889	ENSBTAT00000027155	ENSBTAG00000020374
bta-miR-2889	ENSBTAT00000027205	ENSBTAG00000020413
bta-miR-2889	ENSBTAT00000027211	ENSBTAG00000020419
bta-miR-2889	ENSBTAT00000027302	ENSBTAG00000020490
bta-miR-2889	ENSBTAT00000027787	ENSBTAG00000020854
bta-miR-2889	ENSBTAT00000027893	ENSBTAG00000020940
bta-miR-2889	ENSBTAT00000028110	ENSBTAG00000021101
bta-miR-2889	ENSBTAT00000028224	ENSBTAG00000021177
bta-miR-2889	ENSBTAT00000028277	ENSBTAG00000021223
bta-miR-2889	ENSBTAT00000028493	ENSBTAG00000021373
bta-miR-2889	ENSBTAT00000028522	ENSBTAG00000021397
bta-miR-2889	ENSBTAT00000028557	ENSBTAG00000021422
bta-miR-2889	ENSBTAT00000028712	ENSBTAG00000021549
bta-miR-2889	ENSBTAT00000028914	ENSBTAG00000021695
bta-miR-2889	ENSBTAT00000029023	ENSBTAG00000021774
bta-miR-2889	ENSBTAT00000029027	ENSBTAG00000021777
bta-miR-2889	ENSBTAT00000029131	ENSBTAG00000021850
bta-miR-2889	ENSBTAT00000030023	ENSBTAG00000022238
bta-miR-2889	ENSBTAT00000030071	ENSBTAG00000013240
bta-miR-2889	ENSBTAT00000030178	ENSBTAG00000019947
bta-miR-2889	ENSBTAT00000030958	ENSBTAG00000008696
bta-miR-2889	ENSBTAT00000031229	ENSBTAG00000022986
bta-miR-2889	ENSBTAT00000031231	ENSBTAG00000022989
bta-miR-2889	ENSBTAT00000031507	ENSBTAG00000015374
bta-miR-2889	ENSBTAT00000031588	ENSBTAG00000017108
bta-miR-2889	ENSBTAT00000031877	ENSBTAG00000021799
bta-miR-2889	ENSBTAT00000032261	ENSBTAG00000023601
bta-miR-2889	ENSBTAT00000032616	ENSBTAG00000012147
bta-miR-2889	ENSBTAT00000032623	ENSBTAG00000023787
bta-miR-2889	ENSBTAT00000032663	ENSBTAG00000020791
bta-miR-2889	ENSBTAT00000033008	ENSBTAG00000023978
bta-miR-2889	ENSBTAT00000033090	ENSBTAG00000004073
bta-miR-2889	ENSBTAT00000033157	ENSBTAG00000021195
bta-miR-2889	ENSBTAT00000033253	ENSBTAG00000002039
bta-miR-2889	ENSBTAT00000033366	ENSBTAG00000024177
bta-miR-2889	ENSBTAT00000033398	ENSBTAG00000008468
bta-miR-2889	ENSBTAT00000034553	ENSBTAG00000024815
bta-miR-2889	ENSBTAT00000034656	ENSBTAG00000024889
bta-miR-2889	ENSBTAT00000034859	ENSBTAG00000030555
bta-miR-2889	ENSBTAT00000034888	ENSBTAG00000025009
bta-miR-2889	ENSBTAT00000034976	ENSBTAG00000025046
bta-miR-2889	ENSBTAT00000035050	ENSBTAG00000025078
bta-miR-2889	ENSBTAT00000035087	ENSBTAG00000010527
bta-miR-2889	ENSBTAT00000035335	ENSBTAG00000012849
bta-miR-2889	ENSBTAT00000035684	ENSBTAG00000025405
bta-miR-2889	ENSBTAT00000036155	ENSBTAG00000010316
bta-miR-2889	ENSBTAT00000036293	ENSBTAG00000003037
bta-miR-2889	ENSBTAT00000036498	ENSBTAG00000000161
bta-miR-2889	ENSBTAT00000036967	ENSBTAG00000034140
bta-miR-2889	ENSBTAT00000037367	ENSBTAG00000026327
bta-miR-2889	ENSBTAT00000037579	ENSBTAG00000007325
bta-miR-2889	ENSBTAT00000037639	ENSBTAG00000011275
bta-miR-2889	ENSBTAT00000037900	ENSBTAG00000005085
bta-miR-2889	ENSBTAT00000038022	ENSBTAG00000013235
bta-miR-2889	ENSBTAT00000038043	ENSBTAG00000004781
bta-miR-2889	ENSBTAT00000038502	ENSBTAG00000026909
bta-miR-2889	ENSBTAT00000038724	ENSBTAG00000007348
bta-miR-2889	ENSBTAT00000039309	ENSBTAG00000011458
bta-miR-2889	ENSBTAT00000039322	ENSBTAG00000027397
bta-miR-2889	ENSBTAT00000039552	ENSBTAG00000000376
bta-miR-2889	ENSBTAT00000039742	ENSBTAG00000033182
bta-miR-2889	ENSBTAT00000039811	ENSBTAG00000011741
bta-miR-2889	ENSBTAT00000039955	ENSBTAG00000027722
bta-miR-2889	ENSBTAT00000040049	ENSBTAG00000014354
bta-miR-2889	ENSBTAT00000040162	ENSBTAG00000027854
bta-miR-2889	ENSBTAT00000042687	ENSBTAG00000017512
bta-miR-2889	ENSBTAT00000042708	ENSBTAG00000015268
bta-miR-2889	ENSBTAT00000042787	ENSBTAG00000030302
bta-miR-2889	ENSBTAT00000043179	ENSBTAG00000019180
bta-miR-2889	ENSBTAT00000043261	ENSBTAG00000011804
bta-miR-2889	ENSBTAT00000043319	ENSBTAG00000030652
bta-miR-2889	ENSBTAT00000043330	ENSBTAG00000006841
bta-miR-2889	ENSBTAT00000043348	ENSBTAG00000014597
bta-miR-2889	ENSBTAT00000043470	ENSBTAG00000030757
bta-miR-2889	ENSBTAT00000043482	ENSBTAG00000030775
bta-miR-2889	ENSBTAT00000043880	ENSBTAG00000030999
bta-miR-2889	ENSBTAT00000043915	ENSBTAG00000038577
bta-miR-2889	ENSBTAT00000044086	ENSBTAG00000015273
bta-miR-2889	ENSBTAT00000044171	ENSBTAG00000031194
bta-miR-2889	ENSBTAT00000044175	ENSBTAG00000031197
bta-miR-2889	ENSBTAT00000044349	ENSBTAG00000018164
bta-miR-2889	ENSBTAT00000044704	ENSBTAG00000031538
bta-miR-2889	ENSBTAT00000045034	ENSBTAG00000031757
bta-miR-2889	ENSBTAT00000045056	ENSBTAG00000031780
bta-miR-2889	ENSBTAT00000045319	ENSBTAG00000031962
bta-miR-2889	ENSBTAT00000045466	ENSBTAG00000032059
bta-miR-2889	ENSBTAT00000045880	ENSBTAG00000009570
bta-miR-2889	ENSBTAT00000046622	ENSBTAG00000004886
bta-miR-2889	ENSBTAT00000046843	ENSBTAG00000032997
bta-miR-2889	ENSBTAT00000046883	ENSBTAG00000012747
bta-miR-2889	ENSBTAT00000047228	ENSBTAG00000020799
bta-miR-2889	ENSBTAT00000047285	ENSBTAG00000020369
bta-miR-2889	ENSBTAT00000047416	ENSBTAG00000011135
bta-miR-2889	ENSBTAT00000047590	ENSBTAG00000002393
bta-miR-2889	ENSBTAT00000047600	ENSBTAG00000033464
bta-miR-2889	ENSBTAT00000047689	ENSBTAG00000033562
bta-miR-2889	ENSBTAT00000048158	ENSBTAG00000019087
bta-miR-2889	ENSBTAT00000049077	ENSBTAG00000024105
bta-miR-2889	ENSBTAT00000049120	ENSBTAG00000034680
bta-miR-2889	ENSBTAT00000049720	ENSBTAG00000040111
bta-miR-2889	ENSBTAT00000050509	ENSBTAG00000036019
bta-miR-2889	ENSBTAT00000051953	ENSBTAG00000040006
bta-miR-2889	ENSBTAT00000052079	ENSBTAG00000000484
bta-miR-2889	ENSBTAT00000052503	ENSBTAG00000038375
bta-miR-2889	ENSBTAT00000053059	ENSBTAG00000001262
bta-miR-2889	ENSBTAT00000053083	ENSBTAG00000019569
bta-miR-2889	ENSBTAT00000053379	ENSBTAG00000013306
bta-miR-2889	ENSBTAT00000053702	ENSBTAG00000018580
bta-miR-2889	ENSBTAT00000053706	ENSBTAG00000009585
bta-miR-2889	ENSBTAT00000053856	ENSBTAG00000019280
bta-miR-2889	ENSBTAT00000053957	ENSBTAG00000039764
bta-miR-2889	ENSBTAT00000054019	ENSBTAG00000021862
bta-miR-2889	ENSBTAT00000054064	ENSBTAG00000040598
bta-miR-2889	ENSBTAT00000054173	ENSBTAG00000039292
bta-miR-2889	ENSBTAT00000054607	ENSBTAG00000039086
bta-miR-2889	ENSBTAT00000054728	ENSBTAG00000038138
bta-miR-2889	ENSBTAT00000054946	ENSBTAG00000020413
bta-miR-2889	ENSBTAT00000055491	ENSBTAG00000010598
bta-miR-2889	ENSBTAT00000055496	ENSBTAG00000038428
bta-miR-2889	ENSBTAT00000055956	ENSBTAG00000001137
bta-miR-2889	ENSBTAT00000056210	ENSBTAG00000039055
bta-miR-2889	ENSBTAT00000056806	ENSBTAG00000007714
bta-miR-2889	ENSBTAT00000057033	ENSBTAG00000039377
bta-miR-2889	ENSBTAT00000057293	ENSBTAG00000037951
bta-miR-2889	ENSBTAT00000057411	ENSBTAG00000040598
bta-miR-2889	ENSBTAT00000060982	ENSBTAG00000044067
bta-miR-2889	ENSBTAT00000061057	ENSBTAG00000007732
bta-miR-2889	ENSBTAT00000061067	ENSBTAG00000044064
bta-miR-2889	ENSBTAT00000061093	ENSBTAG00000019177
bta-miR-2889	ENSBTAT00000061102	ENSBTAG00000027064
bta-miR-2889	ENSBTAT00000061173	ENSBTAG00000039696
bta-miR-2889	ENSBTAT00000061251	ENSBTAG00000039684
bta-miR-2889	ENSBTAT00000061374	ENSBTAG00000037786
bta-miR-2889	ENSBTAT00000061631	ENSBTAG00000039686
bta-miR-2889	ENSBTAT00000061669	ENSBTAG00000044236
bta-miR-2889	ENSBTAT00000062716	ENSBTAG00000045283
bta-miR-2889	ENSBTAT00000062951	ENSBTAG00000045862
bta-miR-2889	ENSBTAT00000062988	ENSBTAG00000046555
bta-miR-2889	ENSBTAT00000063375	ENSBTAG00000046644
bta-miR-2889	ENSBTAT00000063391	ENSBTAG00000046007
bta-miR-2889	ENSBTAT00000063479	ENSBTAG00000015191
bta-miR-2889	ENSBTAT00000063495	ENSBTAG00000046273
bta-miR-2889	ENSBTAT00000063601	ENSBTAG00000047113
bta-miR-2889	ENSBTAT00000063677	ENSBTAG00000048263
bta-miR-2889	ENSBTAT00000063722	ENSBTAG00000045826
bta-miR-2889	ENSBTAT00000063750	ENSBTAG00000047158
bta-miR-2889	ENSBTAT00000063979	ENSBTAG00000048034
bta-miR-2889	ENSBTAT00000064082	ENSBTAG00000002248
bta-miR-2889	ENSBTAT00000064096	ENSBTAG00000005588
bta-miR-2889	ENSBTAT00000064215	ENSBTAG00000047119
bta-miR-2889	ENSBTAT00000064233	ENSBTAG00000006385
bta-miR-2889	ENSBTAT00000064392	ENSBTAG00000015273
bta-miR-2889	ENSBTAT00000064403	ENSBTAG00000045529
bta-miR-2889	ENSBTAT00000064431	ENSBTAG00000047505
bta-miR-2889	ENSBTAT00000064489	ENSBTAG00000019208
bta-miR-2889	ENSBTAT00000064558	ENSBTAG00000046101
bta-miR-2889	ENSBTAT00000064638	ENSBTAG00000045642
bta-miR-2889	ENSBTAT00000064655	ENSBTAG00000014062
bta-miR-2889	ENSBTAT00000064819	ENSBTAG00000047975
bta-miR-2889	ENSBTAT00000064830	ENSBTAG00000046396
bta-miR-2889	ENSBTAT00000064878	ENSBTAG00000047906
bta-miR-2889	ENSBTAT00000064904	ENSBTAG00000047076
bta-miR-2889	ENSBTAT00000065084	ENSBTAG00000015698
bta-miR-2889	ENSBTAT00000065086	ENSBTAG00000016911
bta-miR-2889	ENSBTAT00000065112	ENSBTAG00000048216
bta-miR-2889	ENSBTAT00000065149	ENSBTAG00000046760
bta-miR-2889	ENSBTAT00000065151	ENSBTAG00000007993
bta-miR-2889	ENSBTAT00000065176	ENSBTAG00000009903
bta-miR-2889	ENSBTAT00000065347	ENSBTAG00000045907
bta-miR-2889	ENSBTAT00000065371	ENSBTAG00000030403
bta-miR-2889	ENSBTAT00000065377	ENSBTAG00000010993
bta-miR-2889	ENSBTAT00000065404	ENSBTAG00000013274
bta-miR-2889	ENSBTAT00000065413	ENSBTAG00000026909
bta-miR-2889	ENSBTAT00000065511	ENSBTAG00000012482
bta-miR-2889	ENSBTAT00000065588	ENSBTAG00000046162
bta-miR-2889	ENSBTAT00000065619	ENSBTAG00000030999
bta-miR-2889	ENSBTAT00000065660	ENSBTAG00000017512
bta-miR-2889	ENSBTAT00000065749	ENSBTAG00000012426
bta-miR-2889	ENSBTAT00000065824	ENSBTAG00000047295
bta-miR-2889	ENSBTAT00000065836	ENSBTAG00000047948
bta-miR-2889	ENSBTAT00000065862	ENSBTAG00000038428
bta-miR-2889	ENSBTAT00000065913	ENSBTAG00000047601
bta-miR-2889	ENSBTAT00000065958	ENSBTAG00000047569
bta-miR-2889	ENSBTAT00000066256	ENSBTAG00000000161
bta-miR-2889	ENSBTAT00000066282	ENSBTAG00000047357
bta-miR-299	ENSBTAT00000050899	ENSBTAG00000036399
bta-miR-29a	ENSBTAT00000028860	ENSBTAG00000021657
bta-miR-29a	ENSBTAT00000042452	ENSBTAG00000030073
bta-miR-29a	ENSBTAT00000060504	ENSBTAG00000043512
bta-miR-29a	ENSBTAT00000061662	ENSBTAG00000044229
bta-miR-29a	ENSBTAT00000062367	ENSBTAG00000044934
bta-miR-29a	ENSBTAT00000064494	ENSBTAG00000045961
bta-miR-29b	ENSBTAT00000009885	ENSBTAG00000007510
bta-miR-29b	ENSBTAT00000022677	ENSBTAG00000017053
bta-miR-29b	ENSBTAT00000060924	ENSBTAG00000043932
bta-miR-29b	ENSBTAT00000061662	ENSBTAG00000044229
bta-miR-29b	ENSBTAT00000062047	ENSBTAG00000044614
bta-miR-29b	ENSBTAT00000064431	ENSBTAG00000047505
bta-miR-29b	ENSBTAT00000064494	ENSBTAG00000045961
bta-miR-30a-5p	ENSBTAT00000060453	ENSBTAG00000043461
bta-miR-30a-5p	ENSBTAT00000061668	ENSBTAG00000044235
bta-miR-30f	ENSBTAT00000012436	ENSBTAG00000009451
bta-miR-30f	ENSBTAT00000016388	ENSBTAG00000012352
bta-miR-30f	ENSBTAT00000019817	ENSBTAG00000014885
bta-miR-30f	ENSBTAT00000060453	ENSBTAG00000043461
bta-miR-30f	ENSBTAT00000061668	ENSBTAG00000044235
bta-miR-3120	ENSBTAT00000004238	ENSBTAG00000003273
bta-miR-3120	ENSBTAT00000005603	ENSBTAG00000004278
bta-miR-3120	ENSBTAT00000007615	ENSBTAG00000005791
bta-miR-3120	ENSBTAT00000011392	ENSBTAG00000008638
bta-miR-3120	ENSBTAT00000014744	ENSBTAG00000011104
bta-miR-3120	ENSBTAT00000014745	ENSBTAG00000011104
bta-miR-3120	ENSBTAT00000015396	ENSBTAG00000011590
bta-miR-3120	ENSBTAT00000017877	ENSBTAG00000013436
bta-miR-3120	ENSBTAT00000025773	ENSBTAG00000019352
bta-miR-3120	ENSBTAT00000025870	ENSBTAG00000019419
bta-miR-3120	ENSBTAT00000027212	ENSBTAG00000020420
bta-miR-3120	ENSBTAT00000027435	ENSBTAG00000020591
bta-miR-3120	ENSBTAT00000043017	ENSBTAG00000012979
bta-miR-3120	ENSBTAT00000043094	ENSBTAG00000019728
bta-miR-3120	ENSBTAT00000044320	ENSBTAG00000001504
bta-miR-3120	ENSBTAT00000054222	ENSBTAG00000037684
bta-miR-3120	ENSBTAT00000055273	ENSBTAG00000013789
bta-miR-3120	ENSBTAT00000060386	ENSBTAG00000043394
bta-miR-3120	ENSBTAT00000064886	ENSBTAG00000046488
bta-miR-331-3p	ENSBTAT00000000099	ENSBTAG00000000090
bta-miR-331-3p	ENSBTAT00000000529	ENSBTAG00000000414
bta-miR-331-3p	ENSBTAT00000001963	ENSBTAG00000001498
bta-miR-331-3p	ENSBTAT00000002122	ENSBTAG00000001618
bta-miR-331-3p	ENSBTAT00000002262	ENSBTAG00000001727
bta-miR-331-3p	ENSBTAT00000002299	ENSBTAG00000001753
bta-miR-331-3p	ENSBTAT00000002344	ENSBTAG00000007875
bta-miR-331-3p	ENSBTAT00000003002	ENSBTAG00000002327
bta-miR-331-3p	ENSBTAT00000003052	ENSBTAG00000002361
bta-miR-331-3p	ENSBTAT00000003163	ENSBTAG00000002435
bta-miR-331-3p	ENSBTAT00000003250	ENSBTAG00000002501
bta-miR-331-3p	ENSBTAT00000003468	ENSBTAG00000002678
bta-miR-331-3p	ENSBTAT00000003645	ENSBTAG00000002816
bta-miR-331-3p	ENSBTAT00000004244	ENSBTAG00000027629
bta-miR-331-3p	ENSBTAT00000005752	ENSBTAG00000045969
bta-miR-331-3p	ENSBTAT00000006235	ENSBTAG00000004750
bta-miR-331-3p	ENSBTAT00000007461	ENSBTAG00000005679
bta-miR-331-3p	ENSBTAT00000007554	ENSBTAG00000005750
bta-miR-331-3p	ENSBTAT00000007812	ENSBTAG00000005953
bta-miR-331-3p	ENSBTAT00000007879	ENSBTAG00000006002
bta-miR-331-3p	ENSBTAT00000007931	ENSBTAG00000006037
bta-miR-331-3p	ENSBTAT00000008196	ENSBTAG00000006245
bta-miR-331-3p	ENSBTAT00000008579	ENSBTAG00000046421
bta-miR-331-3p	ENSBTAT00000008720	ENSBTAG00000006635
bta-miR-331-3p	ENSBTAT00000009016	ENSBTAG00000012026
bta-miR-331-3p	ENSBTAT00000009403	ENSBTAG00000007145
bta-miR-331-3p	ENSBTAT00000009437	ENSBTAG00000007169
bta-miR-331-3p	ENSBTAT00000009497	ENSBTAG00000007220
bta-miR-331-3p	ENSBTAT00000011200	ENSBTAG00000008497
bta-miR-331-3p	ENSBTAT00000011255	ENSBTAG00000008539
bta-miR-331-3p	ENSBTAT00000011370	ENSBTAG00000046227
bta-miR-331-3p	ENSBTAT00000011869	ENSBTAG00000009017
bta-miR-331-3p	ENSBTAT00000012893	ENSBTAG00000009775
bta-miR-331-3p	ENSBTAT00000013568	ENSBTAG00000010270
bta-miR-331-3p	ENSBTAT00000014091	ENSBTAG00000010661
bta-miR-331-3p	ENSBTAT00000014220	ENSBTAG00000010740
bta-miR-331-3p	ENSBTAT00000015049	ENSBTAG00000011324
bta-miR-331-3p	ENSBTAT00000015238	ENSBTAG00000011466
bta-miR-331-3p	ENSBTAT00000015272	ENSBTAG00000011490
bta-miR-331-3p	ENSBTAT00000015524	ENSBTAG00000011692
bta-miR-331-3p	ENSBTAT00000015876	ENSBTAG00000011962
bta-miR-331-3p	ENSBTAT00000015967	ENSBTAG00000012036
bta-miR-331-3p	ENSBTAT00000016314	ENSBTAG00000012291
bta-miR-331-3p	ENSBTAT00000016462	ENSBTAG00000012406
bta-miR-331-3p	ENSBTAT00000017318	ENSBTAG00000004907
bta-miR-331-3p	ENSBTAT00000018405	ENSBTAG00000013857
bta-miR-331-3p	ENSBTAT00000018512	ENSBTAG00000013932
bta-miR-331-3p	ENSBTAT00000019125	ENSBTAG00000014382
bta-miR-331-3p	ENSBTAT00000019716	ENSBTAG00000014813
bta-miR-331-3p	ENSBTAT00000020255	ENSBTAG00000015226
bta-miR-331-3p	ENSBTAT00000020526	ENSBTAG00000015436
bta-miR-331-3p	ENSBTAT00000021257	ENSBTAG00000015979
bta-miR-331-3p	ENSBTAT00000021584	ENSBTAG00000016218
bta-miR-331-3p	ENSBTAT00000022048	ENSBTAG00000016574
bta-miR-331-3p	ENSBTAT00000022303	ENSBTAG00000016769
bta-miR-331-3p	ENSBTAT00000023142	ENSBTAG00000017409
bta-miR-331-3p	ENSBTAT00000023448	ENSBTAG00000017627
bta-miR-331-3p	ENSBTAT00000023924	ENSBTAG00000017982
bta-miR-331-3p	ENSBTAT00000024087	ENSBTAG00000018097
bta-miR-331-3p	ENSBTAT00000024149	ENSBTAG00000018143
bta-miR-331-3p	ENSBTAT00000024225	ENSBTAG00000002960
bta-miR-331-3p	ENSBTAT00000026272	ENSBTAG00000019712
bta-miR-331-3p	ENSBTAT00000026726	ENSBTAG00000020061
bta-miR-331-3p	ENSBTAT00000027321	ENSBTAG00000020503
bta-miR-331-3p	ENSBTAT00000027602	ENSBTAG00000038532
bta-miR-331-3p	ENSBTAT00000027922	ENSBTAG00000020964
bta-miR-331-3p	ENSBTAT00000028053	ENSBTAG00000021067
bta-miR-331-3p	ENSBTAT00000029079	ENSBTAG00000021817
bta-miR-331-3p	ENSBTAT00000029131	ENSBTAG00000021850
bta-miR-331-3p	ENSBTAT00000031743	ENSBTAG00000023338
bta-miR-331-3p	ENSBTAT00000031986	ENSBTAG00000021789
bta-miR-331-3p	ENSBTAT00000032090	ENSBTAG00000015142
bta-miR-331-3p	ENSBTAT00000032221	ENSBTAG00000011237
bta-miR-331-3p	ENSBTAT00000032582	ENSBTAG00000021550
bta-miR-331-3p	ENSBTAT00000034671	ENSBTAG00000024899
bta-miR-331-3p	ENSBTAT00000036029	ENSBTAG00000010106
bta-miR-331-3p	ENSBTAT00000036251	ENSBTAG00000003675
bta-miR-331-3p	ENSBTAT00000036905	ENSBTAG00000033143
bta-miR-331-3p	ENSBTAT00000038558	ENSBTAG00000007109
bta-miR-331-3p	ENSBTAT00000039156	ENSBTAG00000027317
bta-miR-331-3p	ENSBTAT00000039422	ENSBTAG00000027453
bta-miR-331-3p	ENSBTAT00000043070	ENSBTAG00000030521
bta-miR-331-3p	ENSBTAT00000043635	ENSBTAG00000008185
bta-miR-331-3p	ENSBTAT00000044074	ENSBTAG00000031145
bta-miR-331-3p	ENSBTAT00000046733	ENSBTAG00000006882
bta-miR-331-3p	ENSBTAT00000047352	ENSBTAG00000022381
bta-miR-331-3p	ENSBTAT00000048740	ENSBTAG00000012672
bta-miR-331-3p	ENSBTAT00000048983	ENSBTAG00000007882
bta-miR-331-3p	ENSBTAT00000049275	ENSBTAG00000005327
bta-miR-331-3p	ENSBTAT00000051526	ENSBTAG00000037026
bta-miR-331-3p	ENSBTAT00000054019	ENSBTAG00000021862
bta-miR-331-3p	ENSBTAT00000054707	ENSBTAG00000040093
bta-miR-331-3p	ENSBTAT00000055080	ENSBTAG00000038011
bta-miR-331-3p	ENSBTAT00000056227	ENSBTAG00000002964
bta-miR-331-3p	ENSBTAT00000056897	ENSBTAG00000037399
bta-miR-331-3p	ENSBTAT00000057054	ENSBTAG00000038735
bta-miR-331-3p	ENSBTAT00000061091	ENSBTAG00000015208
bta-miR-331-3p	ENSBTAT00000061325	ENSBTAG00000037456
bta-miR-331-3p	ENSBTAT00000062703	ENSBTAG00000045270
bta-miR-331-3p	ENSBTAT00000062716	ENSBTAG00000045283
bta-miR-331-3p	ENSBTAT00000062973	ENSBTAG00000001558
bta-miR-331-3p	ENSBTAT00000063121	ENSBTAG00000045829
bta-miR-331-3p	ENSBTAT00000063979	ENSBTAG00000048034
bta-miR-331-3p	ENSBTAT00000064240	ENSBTAG00000046409
bta-miR-331-3p	ENSBTAT00000064246	ENSBTAG00000046150
bta-miR-331-3p	ENSBTAT00000064305	ENSBTAG00000018906
bta-miR-331-3p	ENSBTAT00000064322	ENSBTAG00000010871
bta-miR-331-3p	ENSBTAT00000064830	ENSBTAG00000046396
bta-miR-331-3p	ENSBTAT00000064846	ENSBTAG00000045531
bta-miR-331-3p	ENSBTAT00000064859	ENSBTAG00000047078
bta-miR-331-3p	ENSBTAT00000065084	ENSBTAG00000015698
bta-miR-331-3p	ENSBTAT00000065135	ENSBTAG00000047559
bta-miR-331-3p	ENSBTAT00000065290	ENSBTAG00000002596
bta-miR-331-3p	ENSBTAT00000065519	ENSBTAG00000045974
bta-miR-331-3p	ENSBTAT00000066000	ENSBTAG00000048155
bta-miR-340	ENSBTAT00000007080	ENSBTAG00000005382
bta-miR-340	ENSBTAT00000012836	ENSBTAG00000009737
bta-miR-340	ENSBTAT00000018534	ENSBTAG00000013947
bta-miR-340	ENSBTAT00000044320	ENSBTAG00000001504
bta-miR-345-3p	ENSBTAT00000008723	ENSBTAG00000006638
bta-miR-345-3p	ENSBTAT00000014112	ENSBTAG00000010668
bta-miR-345-3p	ENSBTAT00000021156	ENSBTAG00000015910
bta-miR-345-3p	ENSBTAT00000032069	ENSBTAG00000002471
bta-miR-345-3p	ENSBTAT00000042776	ENSBTAG00000030296
bta-miR-345-3p	ENSBTAT00000042908	ENSBTAG00000005583
bta-miR-345-3p	ENSBTAT00000044870	ENSBTAG00000031648
bta-miR-345-3p	ENSBTAT00000057292	ENSBTAG00000038974
bta-miR-345-3p	ENSBTAT00000057451	ENSBTAG00000038795
bta-miR-345-3p	ENSBTAT00000063832	ENSBTAG00000046330
bta-miR-345-3p	ENSBTAT00000064185	ENSBTAG00000046052
bta-miR-34a	ENSBTAT00000000476	ENSBTAG00000027443
bta-miR-34a	ENSBTAT00000000529	ENSBTAG00000000414
bta-miR-34a	ENSBTAT00000004003	ENSBTAG00000003076
bta-miR-34a	ENSBTAT00000004444	ENSBTAG00000003152
bta-miR-34a	ENSBTAT00000004672	ENSBTAG00000003592
bta-miR-34a	ENSBTAT00000004790	ENSBTAG00000003676
bta-miR-34a	ENSBTAT00000006606	ENSBTAG00000005018
bta-miR-34a	ENSBTAT00000007903	ENSBTAG00000006016
bta-miR-34a	ENSBTAT00000008025	ENSBTAG00000006108
bta-miR-34a	ENSBTAT00000008099	ENSBTAG00000006158
bta-miR-34a	ENSBTAT00000011255	ENSBTAG00000008539
bta-miR-34a	ENSBTAT00000011392	ENSBTAG00000008638
bta-miR-34a	ENSBTAT00000013173	ENSBTAG00000009987
bta-miR-34a	ENSBTAT00000015459	ENSBTAG00000011639
bta-miR-34a	ENSBTAT00000016677	ENSBTAG00000012558
bta-miR-34a	ENSBTAT00000017416	ENSBTAG00000013099
bta-miR-34a	ENSBTAT00000017816	ENSBTAG00000013390
bta-miR-34a	ENSBTAT00000018128	ENSBTAG00000013636
bta-miR-34a	ENSBTAT00000018189	ENSBTAG00000013686
bta-miR-34a	ENSBTAT00000019513	ENSBTAG00000020709
bta-miR-34a	ENSBTAT00000021450	ENSBTAG00000016116
bta-miR-34a	ENSBTAT00000023918	ENSBTAG00000017978
bta-miR-34a	ENSBTAT00000024143	ENSBTAG00000018138
bta-miR-34a	ENSBTAT00000024728	ENSBTAG00000018579
bta-miR-34a	ENSBTAT00000024779	ENSBTAG00000018622
bta-miR-34a	ENSBTAT00000025614	ENSBTAG00000019234
bta-miR-34a	ENSBTAT00000027660	ENSBTAG00000020756
bta-miR-34a	ENSBTAT00000028273	ENSBTAG00000031806
bta-miR-34a	ENSBTAT00000034643	ENSBTAG00000006591
bta-miR-34a	ENSBTAT00000043070	ENSBTAG00000030521
bta-miR-34a	ENSBTAT00000043094	ENSBTAG00000019728
bta-miR-34a	ENSBTAT00000045197	ENSBTAG00000015165
bta-miR-34a	ENSBTAT00000049347	ENSBTAG00000034885
bta-miR-34a	ENSBTAT00000050194	ENSBTAG00000037971
bta-miR-34a	ENSBTAT00000052145	ENSBTAG00000037824
bta-miR-34a	ENSBTAT00000054699	ENSBTAG00000018731
bta-miR-34a	ENSBTAT00000055525	ENSBTAG00000038668
bta-miR-34a	ENSBTAT00000056227	ENSBTAG00000002964
bta-miR-34a	ENSBTAT00000056308	ENSBTAG00000038759
bta-miR-34a	ENSBTAT00000056457	ENSBTAG00000037549
bta-miR-34a	ENSBTAT00000057219	ENSBTAG00000005957
bta-miR-34a	ENSBTAT00000059219	ENSBTAG00000042227
bta-miR-34a	ENSBTAT00000061296	ENSBTAG00000043991
bta-miR-34a	ENSBTAT00000061445	ENSBTAG00000006610
bta-miR-34a	ENSBTAT00000063121	ENSBTAG00000045829
bta-miR-34a	ENSBTAT00000063437	ENSBTAG00000045769
bta-miR-34a	ENSBTAT00000064489	ENSBTAG00000019208
bta-miR-34a	ENSBTAT00000064944	ENSBTAG00000046724
bta-miR-34a	ENSBTAT00000065101	ENSBTAG00000047755
bta-miR-34a	ENSBTAT00000065474	ENSBTAG00000048086
bta-miR-34a	ENSBTAT00000065530	ENSBTAG00000047408
bta-miR-34a	ENSBTAT00000066186	ENSBTAG00000046862
bta-miR-34b	ENSBTAT00000000630	ENSBTAG00000000497
bta-miR-34b	ENSBTAT00000003923	ENSBTAG00000003016
bta-miR-34b	ENSBTAT00000004316	ENSBTAG00000003328
bta-miR-34b	ENSBTAT00000015668	ENSBTAG00000011802
bta-miR-34b	ENSBTAT00000018029	ENSBTAG00000013560
bta-miR-34b	ENSBTAT00000025010	ENSBTAG00000018787
bta-miR-34b	ENSBTAT00000028493	ENSBTAG00000021373
bta-miR-34b	ENSBTAT00000028986	ENSBTAG00000021745
bta-miR-34b	ENSBTAT00000035773	ENSBTAG00000025448
bta-miR-34b	ENSBTAT00000037026	ENSBTAG00000026123
bta-miR-34b	ENSBTAT00000042235	ENSBTAG00000029856
bta-miR-34b	ENSBTAT00000042312	ENSBTAG00000029933
bta-miR-34b	ENSBTAT00000044595	ENSBTAG00000018810
bta-miR-34b	ENSBTAT00000050945	ENSBTAG00000036445
bta-miR-34b	ENSBTAT00000055525	ENSBTAG00000038668
bta-miR-34b	ENSBTAT00000056308	ENSBTAG00000038759
bta-miR-34b	ENSBTAT00000056426	ENSBTAG00000038407
bta-miR-34b	ENSBTAT00000059219	ENSBTAG00000042227
bta-miR-34b	ENSBTAT00000060533	ENSBTAG00000043541
bta-miR-34b	ENSBTAT00000063484	ENSBTAG00000046334
bta-miR-34c	ENSBTAT00000000630	ENSBTAG00000000497
bta-miR-34c	ENSBTAT00000003489	ENSBTAG00000002693
bta-miR-34c	ENSBTAT00000003923	ENSBTAG00000003016
bta-miR-34c	ENSBTAT00000004316	ENSBTAG00000003328
bta-miR-34c	ENSBTAT00000005429	ENSBTAG00000004151
bta-miR-34c	ENSBTAT00000005899	ENSBTAG00000004498
bta-miR-34c	ENSBTAT00000006542	ENSBTAG00000004969
bta-miR-34c	ENSBTAT00000007333	ENSBTAG00000005580
bta-miR-34c	ENSBTAT00000008336	ENSBTAG00000006350
bta-miR-34c	ENSBTAT00000008795	ENSBTAG00000006689
bta-miR-34c	ENSBTAT00000010297	ENSBTAG00000007826
bta-miR-34c	ENSBTAT00000010526	ENSBTAG00000008005
bta-miR-34c	ENSBTAT00000011255	ENSBTAG00000008539
bta-miR-34c	ENSBTAT00000011779	ENSBTAG00000008948
bta-miR-34c	ENSBTAT00000015668	ENSBTAG00000011802
bta-miR-34c	ENSBTAT00000018029	ENSBTAG00000013560
bta-miR-34c	ENSBTAT00000019453	ENSBTAG00000014610
bta-miR-34c	ENSBTAT00000021572	ENSBTAG00000016210
bta-miR-34c	ENSBTAT00000023305	ENSBTAG00000017528
bta-miR-34c	ENSBTAT00000024334	ENSBTAG00000018284
bta-miR-34c	ENSBTAT00000024399	ENSBTAG00000026929
bta-miR-34c	ENSBTAT00000025010	ENSBTAG00000018787
bta-miR-34c	ENSBTAT00000028493	ENSBTAG00000021373
bta-miR-34c	ENSBTAT00000028986	ENSBTAG00000021745
bta-miR-34c	ENSBTAT00000031993	ENSBTAG00000016313
bta-miR-34c	ENSBTAT00000034519	ENSBTAG00000038264
bta-miR-34c	ENSBTAT00000035773	ENSBTAG00000025448
bta-miR-34c	ENSBTAT00000037026	ENSBTAG00000026123
bta-miR-34c	ENSBTAT00000042191	ENSBTAG00000029812
bta-miR-34c	ENSBTAT00000042235	ENSBTAG00000029856
bta-miR-34c	ENSBTAT00000042312	ENSBTAG00000029933
bta-miR-34c	ENSBTAT00000044595	ENSBTAG00000018810
bta-miR-34c	ENSBTAT00000047461	ENSBTAG00000037649
bta-miR-34c	ENSBTAT00000050945	ENSBTAG00000036445
bta-miR-34c	ENSBTAT00000053053	ENSBTAG00000040480
bta-miR-34c	ENSBTAT00000054304	ENSBTAG00000018391
bta-miR-34c	ENSBTAT00000056426	ENSBTAG00000038407
bta-miR-34c	ENSBTAT00000056792	ENSBTAG00000039978
bta-miR-34c	ENSBTAT00000059219	ENSBTAG00000042227
bta-miR-34c	ENSBTAT00000060533	ENSBTAG00000043541
bta-miR-34c	ENSBTAT00000063036	ENSBTAG00000047190
bta-miR-34c	ENSBTAT00000063484	ENSBTAG00000046334
bta-miR-34c	ENSBTAT00000064859	ENSBTAG00000047078
bta-miR-34c	ENSBTAT00000066187	ENSBTAG00000005580
bta-miR-3533	ENSBTAT00000000991	ENSBTAG00000000750
bta-miR-3533	ENSBTAT00000008763	ENSBTAG00000006677
bta-miR-3533	ENSBTAT00000040852	ENSBTAG00000028471
bta-miR-3533	ENSBTAT00000046451	ENSBTAG00000008908
bta-miR-3578	ENSBTAT00000000831	ENSBTAG00000000630
bta-miR-3578	ENSBTAT00000005326	ENSBTAG00000004076
bta-miR-3578	ENSBTAT00000065652	ENSBTAG00000046661
bta-miR-3600	ENSBTAT00000000279	ENSBTAG00000000228
bta-miR-3600	ENSBTAT00000000793	ENSBTAG00000000601
bta-miR-3600	ENSBTAT00000001021	ENSBTAG00000000772
bta-miR-3600	ENSBTAT00000003550	ENSBTAG00000002738
bta-miR-3600	ENSBTAT00000005817	ENSBTAG00000025410
bta-miR-3600	ENSBTAT00000006106	ENSBTAG00000004651
bta-miR-3600	ENSBTAT00000006868	ENSBTAG00000005214
bta-miR-3600	ENSBTAT00000008026	ENSBTAG00000006107
bta-miR-3600	ENSBTAT00000009023	ENSBTAG00000006868
bta-miR-3600	ENSBTAT00000010932	ENSBTAG00000008306
bta-miR-3600	ENSBTAT00000014098	ENSBTAG00000010659
bta-miR-3600	ENSBTAT00000016680	ENSBTAG00000012566
bta-miR-3600	ENSBTAT00000016962	ENSBTAG00000012765
bta-miR-3600	ENSBTAT00000017109	ENSBTAG00000012876
bta-miR-3600	ENSBTAT00000017725	ENSBTAG00000013330
bta-miR-3600	ENSBTAT00000017922	ENSBTAG00000013477
bta-miR-3600	ENSBTAT00000018905	ENSBTAG00000014211
bta-miR-3600	ENSBTAT00000019198	ENSBTAG00000014434
bta-miR-3600	ENSBTAT00000025207	ENSBTAG00000018941
bta-miR-3600	ENSBTAT00000025577	ENSBTAG00000018419
bta-miR-3600	ENSBTAT00000027246	ENSBTAG00000020446
bta-miR-3600	ENSBTAT00000027787	ENSBTAG00000020854
bta-miR-3600	ENSBTAT00000030056	ENSBTAG00000015248
bta-miR-3600	ENSBTAT00000030485	ENSBTAG00000015136
bta-miR-3600	ENSBTAT00000033371	ENSBTAG00000024182
bta-miR-3600	ENSBTAT00000036401	ENSBTAG00000025755
bta-miR-3600	ENSBTAT00000042309	ENSBTAG00000029930
bta-miR-3600	ENSBTAT00000044729	ENSBTAG00000002478
bta-miR-3600	ENSBTAT00000045089	ENSBTAG00000010519
bta-miR-3600	ENSBTAT00000045797	ENSBTAG00000032301
bta-miR-3600	ENSBTAT00000054270	ENSBTAG00000045748
bta-miR-3600	ENSBTAT00000054636	ENSBTAG00000018986
bta-miR-3600	ENSBTAT00000063245	ENSBTAG00000047175
bta-miR-3600	ENSBTAT00000063677	ENSBTAG00000048263
bta-miR-3600	ENSBTAT00000065045	ENSBTAG00000048057
bta-miR-3600	ENSBTAT00000065286	ENSBTAG00000046850
bta-miR-3600	ENSBTAT00000065315	ENSBTAG00000016197
bta-miR-3600	ENSBTAT00000065836	ENSBTAG00000047948
bta-miR-3601	ENSBTAT00000020289	ENSBTAG00000015253
bta-miR-3601	ENSBTAT00000031925	ENSBTAG00000039810
bta-miR-3601	ENSBTAT00000064458	ENSBTAG00000046614
bta-miR-3604	ENSBTAT00000006855	ENSBTAG00000005205
bta-miR-3604	ENSBTAT00000042269	ENSBTAG00000029890
bta-miR-3604	ENSBTAT00000042353	ENSBTAG00000029974
bta-miR-3604	ENSBTAT00000059158	ENSBTAG00000042166
bta-miR-3604	ENSBTAT00000060063	ENSBTAG00000043071
bta-miR-361	ENSBTAT00000006439	ENSBTAG00000004895
bta-miR-361	ENSBTAT00000023214	ENSBTAG00000017463
bta-miR-361	ENSBTAT00000025402	ENSBTAG00000019079
bta-miR-361	ENSBTAT00000029273	ENSBTAG00000021958
bta-miR-361	ENSBTAT00000029688	ENSBTAG00000022083
bta-miR-361	ENSBTAT00000059671	ENSBTAG00000042679
bta-miR-361	ENSBTAT00000061542	ENSBTAG00000044100
bta-miR-365-3p	ENSBTAT00000027793	ENSBTAG00000020859
bta-miR-365-3p	ENSBTAT00000060562	ENSBTAG00000043546
bta-miR-365-5p	ENSBTAT00000000687	ENSBTAG00000000528
bta-miR-365-5p	ENSBTAT00000001310	ENSBTAG00000000987
bta-miR-365-5p	ENSBTAT00000001405	ENSBTAG00000001059
bta-miR-365-5p	ENSBTAT00000001422	ENSBTAG00000037604
bta-miR-365-5p	ENSBTAT00000001780	ENSBTAG00000001349
bta-miR-365-5p	ENSBTAT00000002119	ENSBTAG00000001615
bta-miR-365-5p	ENSBTAT00000002191	ENSBTAG00000001671
bta-miR-365-5p	ENSBTAT00000002574	ENSBTAG00000001985
bta-miR-365-5p	ENSBTAT00000002984	ENSBTAG00000022890
bta-miR-365-5p	ENSBTAT00000003007	ENSBTAG00000002329
bta-miR-365-5p	ENSBTAT00000005146	ENSBTAG00000003942
bta-miR-365-5p	ENSBTAT00000005596	ENSBTAG00000004272
bta-miR-365-5p	ENSBTAT00000005599	ENSBTAG00000004275
bta-miR-365-5p	ENSBTAT00000006377	ENSBTAG00000004851
bta-miR-365-5p	ENSBTAT00000006638	ENSBTAG00000005034
bta-miR-365-5p	ENSBTAT00000006858	ENSBTAG00000005207
bta-miR-365-5p	ENSBTAT00000007165	ENSBTAG00000005446
bta-miR-365-5p	ENSBTAT00000008097	ENSBTAG00000006156
bta-miR-365-5p	ENSBTAT00000008371	ENSBTAG00000022158
bta-miR-365-5p	ENSBTAT00000008422	ENSBTAG00000022158
bta-miR-365-5p	ENSBTAT00000009158	ENSBTAG00000006969
bta-miR-365-5p	ENSBTAT00000009690	ENSBTAG00000007368
bta-miR-365-5p	ENSBTAT00000009708	ENSBTAG00000007384
bta-miR-365-5p	ENSBTAT00000009869	ENSBTAG00000007496
bta-miR-365-5p	ENSBTAT00000010013	ENSBTAG00000007614
bta-miR-365-5p	ENSBTAT00000010385	ENSBTAG00000007896
bta-miR-365-5p	ENSBTAT00000010609	ENSBTAG00000008065
bta-miR-365-5p	ENSBTAT00000011390	ENSBTAG00000008636
bta-miR-365-5p	ENSBTAT00000011471	ENSBTAG00000008705
bta-miR-365-5p	ENSBTAT00000011594	ENSBTAG00000008801
bta-miR-365-5p	ENSBTAT00000013031	ENSBTAG00000009885
bta-miR-365-5p	ENSBTAT00000013081	ENSBTAG00000009913
bta-miR-365-5p	ENSBTAT00000013264	ENSBTAG00000030529
bta-miR-365-5p	ENSBTAT00000014112	ENSBTAG00000010668
bta-miR-365-5p	ENSBTAT00000014927	ENSBTAG00000011241
bta-miR-365-5p	ENSBTAT00000015759	ENSBTAG00000011875
bta-miR-365-5p	ENSBTAT00000015886	ENSBTAG00000011973
bta-miR-365-5p	ENSBTAT00000015925	ENSBTAG00000012004
bta-miR-365-5p	ENSBTAT00000016840	ENSBTAG00000012675
bta-miR-365-5p	ENSBTAT00000017478	ENSBTAG00000010046
bta-miR-365-5p	ENSBTAT00000017853	ENSBTAG00000013416
bta-miR-365-5p	ENSBTAT00000018367	ENSBTAG00000013824
bta-miR-365-5p	ENSBTAT00000019663	ENSBTAG00000014782
bta-miR-365-5p	ENSBTAT00000020462	ENSBTAG00000015395
bta-miR-365-5p	ENSBTAT00000020526	ENSBTAG00000015436
bta-miR-365-5p	ENSBTAT00000021033	ENSBTAG00000015831
bta-miR-365-5p	ENSBTAT00000022017	ENSBTAG00000016551
bta-miR-365-5p	ENSBTAT00000023071	ENSBTAG00000017349
bta-miR-365-5p	ENSBTAT00000023245	ENSBTAG00000017473
bta-miR-365-5p	ENSBTAT00000024788	ENSBTAG00000018628
bta-miR-365-5p	ENSBTAT00000025383	ENSBTAG00000019066
bta-miR-365-5p	ENSBTAT00000025417	ENSBTAG00000019092
bta-miR-365-5p	ENSBTAT00000025728	ENSBTAG00000019317
bta-miR-365-5p	ENSBTAT00000027593	ENSBTAG00000020704
bta-miR-365-5p	ENSBTAT00000027735	ENSBTAG00000020813
bta-miR-365-5p	ENSBTAT00000027772	ENSBTAG00000015125
bta-miR-365-5p	ENSBTAT00000028327	ENSBTAG00000021259
bta-miR-365-5p	ENSBTAT00000028592	ENSBTAG00000021447
bta-miR-365-5p	ENSBTAT00000029205	ENSBTAG00000021904
bta-miR-365-5p	ENSBTAT00000029620	ENSBTAG00000022069
bta-miR-365-5p	ENSBTAT00000029664	ENSBTAG00000016523
bta-miR-365-5p	ENSBTAT00000030214	ENSBTAG00000014169
bta-miR-365-5p	ENSBTAT00000032372	ENSBTAG00000018399
bta-miR-365-5p	ENSBTAT00000032529	ENSBTAG00000023748
bta-miR-365-5p	ENSBTAT00000033051	ENSBTAG00000020828
bta-miR-365-5p	ENSBTAT00000033894	ENSBTAG00000005166
bta-miR-365-5p	ENSBTAT00000037341	ENSBTAG00000018011
bta-miR-365-5p	ENSBTAT00000037908	ENSBTAG00000034222
bta-miR-365-5p	ENSBTAT00000038911	ENSBTAG00000019492
bta-miR-365-5p	ENSBTAT00000039056	ENSBTAG00000006352
bta-miR-365-5p	ENSBTAT00000040129	ENSBTAG00000008533
bta-miR-365-5p	ENSBTAT00000040333	ENSBTAG00000027962
bta-miR-365-5p	ENSBTAT00000042578	ENSBTAG00000030180
bta-miR-365-5p	ENSBTAT00000043384	ENSBTAG00000003253
bta-miR-365-5p	ENSBTAT00000043915	ENSBTAG00000038577
bta-miR-365-5p	ENSBTAT00000044120	ENSBTAG00000004893
bta-miR-365-5p	ENSBTAT00000044418	ENSBTAG00000031346
bta-miR-365-5p	ENSBTAT00000044908	ENSBTAG00000002224
bta-miR-365-5p	ENSBTAT00000046345	ENSBTAG00000032651
bta-miR-365-5p	ENSBTAT00000047026	ENSBTAG00000018367
bta-miR-365-5p	ENSBTAT00000047585	ENSBTAG00000002092
bta-miR-365-5p	ENSBTAT00000048562	ENSBTAG00000034283
bta-miR-365-5p	ENSBTAT00000048983	ENSBTAG00000007882
bta-miR-365-5p	ENSBTAT00000050462	ENSBTAG00000035966
bta-miR-365-5p	ENSBTAT00000050871	ENSBTAG00000036371
bta-miR-365-5p	ENSBTAT00000052213	ENSBTAG00000037927
bta-miR-365-5p	ENSBTAT00000052636	ENSBTAG00000037933
bta-miR-365-5p	ENSBTAT00000053674	ENSBTAG00000037888
bta-miR-365-5p	ENSBTAT00000053880	ENSBTAG00000019986
bta-miR-365-5p	ENSBTAT00000053949	ENSBTAG00000039321
bta-miR-365-5p	ENSBTAT00000054539	ENSBTAG00000014871
bta-miR-365-5p	ENSBTAT00000056152	ENSBTAG00000038275
bta-miR-365-5p	ENSBTAT00000060566	ENSBTAG00000043560
bta-miR-365-5p	ENSBTAT00000060975	ENSBTAG00000034875
bta-miR-365-5p	ENSBTAT00000061357	ENSBTAG00000044153
bta-miR-365-5p	ENSBTAT00000061720	ENSBTAG00000044287
bta-miR-365-5p	ENSBTAT00000063032	ENSBTAG00000045528
bta-miR-365-5p	ENSBTAT00000063036	ENSBTAG00000047190
bta-miR-365-5p	ENSBTAT00000063365	ENSBTAG00000016934
bta-miR-365-5p	ENSBTAT00000063429	ENSBTAG00000003253
bta-miR-365-5p	ENSBTAT00000063889	ENSBTAG00000021904
bta-miR-365-5p	ENSBTAT00000064163	ENSBTAG00000047977
bta-miR-365-5p	ENSBTAT00000064506	ENSBTAG00000022158
bta-miR-365-5p	ENSBTAT00000064755	ENSBTAG00000034875
bta-miR-365-5p	ENSBTAT00000064875	ENSBTAG00000004851
bta-miR-365-5p	ENSBTAT00000064937	ENSBTAG00000040568
bta-miR-365-5p	ENSBTAT00000064975	ENSBTAG00000046851
bta-miR-365-5p	ENSBTAT00000065113	ENSBTAG00000005231
bta-miR-365-5p	ENSBTAT00000065319	ENSBTAG00000018011
bta-miR-365-5p	ENSBTAT00000065493	ENSBTAG00000046047
bta-miR-365-5p	ENSBTAT00000065519	ENSBTAG00000045974
bta-miR-370	ENSBTAT00000000009	ENSBTAG00000000009
bta-miR-370	ENSBTAT00000000032	ENSBTAG00000000029
bta-miR-370	ENSBTAT00000000047	ENSBTAG00000005835
bta-miR-370	ENSBTAT00000000071	ENSBTAG00000000064
bta-miR-370	ENSBTAT00000000085	ENSBTAG00000000077
bta-miR-370	ENSBTAT00000000139	ENSBTAG00000000128
bta-miR-370	ENSBTAT00000000159	ENSBTAG00000000140
bta-miR-370	ENSBTAT00000000204	ENSBTAG00000000179
bta-miR-370	ENSBTAT00000000256	ENSBTAG00000000211
bta-miR-370	ENSBTAT00000000265	ENSBTAG00000000218
bta-miR-370	ENSBTAT00000000305	ENSBTAG00000000245
bta-miR-370	ENSBTAT00000000348	ENSBTAG00000000279
bta-miR-370	ENSBTAT00000000374	ENSBTAG00000000296
bta-miR-370	ENSBTAT00000000401	ENSBTAG00000000309
bta-miR-370	ENSBTAT00000000419	ENSBTAG00000000317
bta-miR-370	ENSBTAT00000000422	ENSBTAG00000000321
bta-miR-370	ENSBTAT00000000453	ENSBTAG00000000347
bta-miR-370	ENSBTAT00000000459	ENSBTAG00000000354
bta-miR-370	ENSBTAT00000000529	ENSBTAG00000000414
bta-miR-370	ENSBTAT00000000538	ENSBTAG00000000417
bta-miR-370	ENSBTAT00000000541	ENSBTAG00000031688
bta-miR-370	ENSBTAT00000000560	ENSBTAG00000000437
bta-miR-370	ENSBTAT00000000589	ENSBTAG00000037651
bta-miR-370	ENSBTAT00000000617	ENSBTAG00000000489
bta-miR-370	ENSBTAT00000000737	ENSBTAG00000000564
bta-miR-370	ENSBTAT00000000757	ENSBTAG00000000580
bta-miR-370	ENSBTAT00000000779	ENSBTAG00000000589
bta-miR-370	ENSBTAT00000000878	ENSBTAG00000000667
bta-miR-370	ENSBTAT00000000909	ENSBTAG00000000684
bta-miR-370	ENSBTAT00000000958	ENSBTAG00000000718
bta-miR-370	ENSBTAT00000000967	ENSBTAG00000000725
bta-miR-370	ENSBTAT00000000993	ENSBTAG00000000745
bta-miR-370	ENSBTAT00000001048	ENSBTAG00000000792
bta-miR-370	ENSBTAT00000001068	ENSBTAG00000000807
bta-miR-370	ENSBTAT00000001114	ENSBTAG00000000841
bta-miR-370	ENSBTAT00000001142	ENSBTAG00000000857
bta-miR-370	ENSBTAT00000001144	ENSBTAG00000000861
bta-miR-370	ENSBTAT00000001218	ENSBTAG00000000917
bta-miR-370	ENSBTAT00000001267	ENSBTAG00000000958
bta-miR-370	ENSBTAT00000001270	ENSBTAG00000000961
bta-miR-370	ENSBTAT00000001281	ENSBTAG00000000967
bta-miR-370	ENSBTAT00000001324	ENSBTAG00000001000
bta-miR-370	ENSBTAT00000001325	ENSBTAG00000001001
bta-miR-370	ENSBTAT00000001343	ENSBTAG00000001013
bta-miR-370	ENSBTAT00000001353	ENSBTAG00000001020
bta-miR-370	ENSBTAT00000001355	ENSBTAG00000001022
bta-miR-370	ENSBTAT00000001380	ENSBTAG00000024548
bta-miR-370	ENSBTAT00000001409	ENSBTAG00000001063
bta-miR-370	ENSBTAT00000001455	ENSBTAG00000001100
bta-miR-370	ENSBTAT00000001533	ENSBTAG00000001152
bta-miR-370	ENSBTAT00000001585	ENSBTAG00000001197
bta-miR-370	ENSBTAT00000001646	ENSBTAG00000001246
bta-miR-370	ENSBTAT00000001816	ENSBTAG00000047665
bta-miR-370	ENSBTAT00000001845	ENSBTAG00000001406
bta-miR-370	ENSBTAT00000001925	ENSBTAG00000001468
bta-miR-370	ENSBTAT00000002170	ENSBTAG00000001657
bta-miR-370	ENSBTAT00000002179	ENSBTAG00000001665
bta-miR-370	ENSBTAT00000002191	ENSBTAG00000001671
bta-miR-370	ENSBTAT00000002289	ENSBTAG00000001744
bta-miR-370	ENSBTAT00000002344	ENSBTAG00000007875
bta-miR-370	ENSBTAT00000002380	ENSBTAG00000001821
bta-miR-370	ENSBTAT00000002395	ENSBTAG00000001832
bta-miR-370	ENSBTAT00000002488	ENSBTAG00000011571
bta-miR-370	ENSBTAT00000002535	ENSBTAG00000001950
bta-miR-370	ENSBTAT00000002564	ENSBTAG00000001975
bta-miR-370	ENSBTAT00000002604	ENSBTAG00000002010
bta-miR-370	ENSBTAT00000002640	ENSBTAG00000002036
bta-miR-370	ENSBTAT00000002672	ENSBTAG00000002066
bta-miR-370	ENSBTAT00000002860	ENSBTAG00000002209
bta-miR-370	ENSBTAT00000002861	ENSBTAG00000002210
bta-miR-370	ENSBTAT00000002963	ENSBTAG00000002295
bta-miR-370	ENSBTAT00000002976	ENSBTAG00000002306
bta-miR-370	ENSBTAT00000003073	ENSBTAG00000002378
bta-miR-370	ENSBTAT00000003141	ENSBTAG00000002422
bta-miR-370	ENSBTAT00000003190	ENSBTAG00000002457
bta-miR-370	ENSBTAT00000003353	ENSBTAG00000030285
bta-miR-370	ENSBTAT00000003413	ENSBTAG00000002631
bta-miR-370	ENSBTAT00000003439	ENSBTAG00000002655
bta-miR-370	ENSBTAT00000003468	ENSBTAG00000002678
bta-miR-370	ENSBTAT00000003469	ENSBTAG00000033506
bta-miR-370	ENSBTAT00000003472	ENSBTAG00000002683
bta-miR-370	ENSBTAT00000003503	ENSBTAG00000002706
bta-miR-370	ENSBTAT00000003525	ENSBTAG00000002721
bta-miR-370	ENSBTAT00000003637	ENSBTAG00000002809
bta-miR-370	ENSBTAT00000003701	ENSBTAG00000002854
bta-miR-370	ENSBTAT00000003732	ENSBTAG00000002879
bta-miR-370	ENSBTAT00000003821	ENSBTAG00000002937
bta-miR-370	ENSBTAT00000003884	ENSBTAG00000002983
bta-miR-370	ENSBTAT00000003897	ENSBTAG00000002995
bta-miR-370	ENSBTAT00000003899	ENSBTAG00000002996
bta-miR-370	ENSBTAT00000003984	ENSBTAG00000003063
bta-miR-370	ENSBTAT00000003985	ENSBTAG00000003063
bta-miR-370	ENSBTAT00000004005	ENSBTAG00000003079
bta-miR-370	ENSBTAT00000004087	ENSBTAG00000003143
bta-miR-370	ENSBTAT00000004138	ENSBTAG00000003186
bta-miR-370	ENSBTAT00000004161	ENSBTAG00000003205
bta-miR-370	ENSBTAT00000004170	ENSBTAG00000003212
bta-miR-370	ENSBTAT00000004171	ENSBTAG00000003212
bta-miR-370	ENSBTAT00000004221	ENSBTAG00000003257
bta-miR-370	ENSBTAT00000004316	ENSBTAG00000003328
bta-miR-370	ENSBTAT00000004402	ENSBTAG00000003396
bta-miR-370	ENSBTAT00000004411	ENSBTAG00000003403
bta-miR-370	ENSBTAT00000004441	ENSBTAG00000003423
bta-miR-370	ENSBTAT00000004503	ENSBTAG00000016363
bta-miR-370	ENSBTAT00000004507	ENSBTAG00000003465
bta-miR-370	ENSBTAT00000004536	ENSBTAG00000003491
bta-miR-370	ENSBTAT00000004542	ENSBTAG00000003494
bta-miR-370	ENSBTAT00000004559	ENSBTAG00000003504
bta-miR-370	ENSBTAT00000004615	ENSBTAG00000003548
bta-miR-370	ENSBTAT00000004653	ENSBTAG00000003576
bta-miR-370	ENSBTAT00000004671	ENSBTAG00000003594
bta-miR-370	ENSBTAT00000004790	ENSBTAG00000003676
bta-miR-370	ENSBTAT00000004805	ENSBTAG00000003687
bta-miR-370	ENSBTAT00000004828	ENSBTAG00000003705
bta-miR-370	ENSBTAT00000004893	ENSBTAG00000003759
bta-miR-370	ENSBTAT00000004899	ENSBTAG00000003766
bta-miR-370	ENSBTAT00000004948	ENSBTAG00000003799
bta-miR-370	ENSBTAT00000004967	ENSBTAG00000003813
bta-miR-370	ENSBTAT00000004994	ENSBTAG00000003832
bta-miR-370	ENSBTAT00000005076	ENSBTAG00000003889
bta-miR-370	ENSBTAT00000005080	ENSBTAG00000003895
bta-miR-370	ENSBTAT00000005134	ENSBTAG00000003934
bta-miR-370	ENSBTAT00000005147	ENSBTAG00000003944
bta-miR-370	ENSBTAT00000005160	ENSBTAG00000003952
bta-miR-370	ENSBTAT00000005264	ENSBTAG00000004032
bta-miR-370	ENSBTAT00000005345	ENSBTAG00000004092
bta-miR-370	ENSBTAT00000005367	ENSBTAG00000004105
bta-miR-370	ENSBTAT00000005410	ENSBTAG00000032643
bta-miR-370	ENSBTAT00000005416	ENSBTAG00000004139
bta-miR-370	ENSBTAT00000005486	ENSBTAG00000004189
bta-miR-370	ENSBTAT00000005496	ENSBTAG00000004199
bta-miR-370	ENSBTAT00000005523	ENSBTAG00000004215
bta-miR-370	ENSBTAT00000005560	ENSBTAG00000039160
bta-miR-370	ENSBTAT00000005581	ENSBTAG00000004258
bta-miR-370	ENSBTAT00000005613	ENSBTAG00000004277
bta-miR-370	ENSBTAT00000005622	ENSBTAG00000004290
bta-miR-370	ENSBTAT00000005667	ENSBTAG00000004328
bta-miR-370	ENSBTAT00000005923	ENSBTAG00000004509
bta-miR-370	ENSBTAT00000005936	ENSBTAG00000004517
bta-miR-370	ENSBTAT00000005965	ENSBTAG00000004539
bta-miR-370	ENSBTAT00000005994	ENSBTAG00000004561
bta-miR-370	ENSBTAT00000006001	ENSBTAG00000004568
bta-miR-370	ENSBTAT00000006018	ENSBTAG00000004582
bta-miR-370	ENSBTAT00000006034	ENSBTAG00000037824
bta-miR-370	ENSBTAT00000006062	ENSBTAG00000022931
bta-miR-370	ENSBTAT00000006074	ENSBTAG00000004630
bta-miR-370	ENSBTAT00000006075	ENSBTAG00000004632
bta-miR-370	ENSBTAT00000006079	ENSBTAG00000038323
bta-miR-370	ENSBTAT00000006105	ENSBTAG00000004652
bta-miR-370	ENSBTAT00000006107	ENSBTAG00000004653
bta-miR-370	ENSBTAT00000006118	ENSBTAG00000004662
bta-miR-370	ENSBTAT00000006216	ENSBTAG00000004736
bta-miR-370	ENSBTAT00000006240	ENSBTAG00000004754
bta-miR-370	ENSBTAT00000006376	ENSBTAG00000004850
bta-miR-370	ENSBTAT00000006475	ENSBTAG00000004921
bta-miR-370	ENSBTAT00000006505	ENSBTAG00000004945
bta-miR-370	ENSBTAT00000006786	ENSBTAG00000005148
bta-miR-370	ENSBTAT00000006959	ENSBTAG00000005289
bta-miR-370	ENSBTAT00000007054	ENSBTAG00000005367
bta-miR-370	ENSBTAT00000007094	ENSBTAG00000005394
bta-miR-370	ENSBTAT00000007149	ENSBTAG00000005431
bta-miR-370	ENSBTAT00000007151	ENSBTAG00000005433
bta-miR-370	ENSBTAT00000007169	ENSBTAG00000005448
bta-miR-370	ENSBTAT00000007206	ENSBTAG00000005479
bta-miR-370	ENSBTAT00000007217	ENSBTAG00000005490
bta-miR-370	ENSBTAT00000007331	ENSBTAG00000005581
bta-miR-370	ENSBTAT00000007447	ENSBTAG00000005667
bta-miR-370	ENSBTAT00000007484	ENSBTAG00000005696
bta-miR-370	ENSBTAT00000007490	ENSBTAG00000005702
bta-miR-370	ENSBTAT00000007615	ENSBTAG00000005791
bta-miR-370	ENSBTAT00000007619	ENSBTAG00000005795
bta-miR-370	ENSBTAT00000007622	ENSBTAG00000005797
bta-miR-370	ENSBTAT00000007635	ENSBTAG00000005808
bta-miR-370	ENSBTAT00000007663	ENSBTAG00000005826
bta-miR-370	ENSBTAT00000007678	ENSBTAG00000005838
bta-miR-370	ENSBTAT00000007721	ENSBTAG00000005874
bta-miR-370	ENSBTAT00000007812	ENSBTAG00000005953
bta-miR-370	ENSBTAT00000007836	ENSBTAG00000005971
bta-miR-370	ENSBTAT00000007879	ENSBTAG00000006002
bta-miR-370	ENSBTAT00000007889	ENSBTAG00000006005
bta-miR-370	ENSBTAT00000007890	ENSBTAG00000006007
bta-miR-370	ENSBTAT00000007923	ENSBTAG00000006030
bta-miR-370	ENSBTAT00000007955	ENSBTAG00000006056
bta-miR-370	ENSBTAT00000007968	ENSBTAG00000006064
bta-miR-370	ENSBTAT00000007973	ENSBTAG00000006068
bta-miR-370	ENSBTAT00000008025	ENSBTAG00000006108
bta-miR-370	ENSBTAT00000008039	ENSBTAG00000006117
bta-miR-370	ENSBTAT00000008042	ENSBTAG00000006118
bta-miR-370	ENSBTAT00000008070	ENSBTAG00000006133
bta-miR-370	ENSBTAT00000008097	ENSBTAG00000006156
bta-miR-370	ENSBTAT00000008215	ENSBTAG00000006260
bta-miR-370	ENSBTAT00000008327	ENSBTAG00000006346
bta-miR-370	ENSBTAT00000008333	ENSBTAG00000006347
bta-miR-370	ENSBTAT00000008336	ENSBTAG00000006350
bta-miR-370	ENSBTAT00000008370	ENSBTAG00000006380
bta-miR-370	ENSBTAT00000008416	ENSBTAG00000006417
bta-miR-370	ENSBTAT00000008477	ENSBTAG00000006464
bta-miR-370	ENSBTAT00000008511	ENSBTAG00000014540
bta-miR-370	ENSBTAT00000008580	ENSBTAG00000006533
bta-miR-370	ENSBTAT00000008640	ENSBTAG00000006578
[truncated: 2,665 more rows]
