# Supplementary material for: MiRNAs Expression Profiling of Bovine (Bos taurus) Testes and Effect of bta-miR-146b on Proliferation and Apoptosis in Bovine Male Germline Stem Cells
Source: Int J Mol Sci. 2020 May 28;21(11):3846. doi: 10.3390/ijms21113846 (PMC7312616; doi:10.3390/ijms21113846)
Supplement: Supplementary file 1 [file ijms-21-03846-s001.zip › ijms-777696-final supplementary/Table S5 The results of KEGG analysis of the target genes of DE miRNAs..xlsx]

## Sheet: adultvsneonatal.DEG_KEGG_pathwa
#Term	Database	ID	Input number	Background number	P-Value	Input
Calcium signaling pathway	KEGG PATHWAY	bta04020	37	188	0.00379518	ENSBTAG00000039093|ENSBTAG00000017680|ENSBTAG00000000376|ENSBTAG00000023369|ENSBTAG00000021798|ENSBTAG00000008948|ENSBTAG00000001447|ENSBTAG00000009558|ENSBTAG00000027080|ENSBTAG00000006208|ENSBTAG00000014930|ENSBTAG00000007882|ENSBTAG00000012667|ENSBTAG00000001675|ENSBTAG00000012826|ENSBTAG00000007496|ENSBTAG00000007175|ENSBTAG00000004988|ENSBTAG00000017584|ENSBTAG00000016629|ENSBTAG00000019079|…
Focal adhesion	KEGG PATHWAY	bta04510	36	206	0.0196794	ENSBTAG00000012511|ENSBTAG00000011966|ENSBTAG00000021798|ENSBTAG00000011802|ENSBTAG00000015650|ENSBTAG00000005339|ENSBTAG00000015910|ENSBTAG00000009987|ENSBTAG00000003061|ENSBTAG00000045748|ENSBTAG00000012849|ENSBTAG00000013155|ENSBTAG00000014930|ENSBTAG00000019269|ENSBTAG00000010106|ENSBTAG00000012002|ENSBTAG00000004511|ENSBTAG00000022635|ENSBTAG00000009578|ENSBTAG00000016649|ENSBTAG00000020791|…
Lysine degradation	KEGG PATHWAY	bta00310	13	54	0.0203804	ENSBTAG00000013628|ENSBTAG00000045830|ENSBTAG00000048105|ENSBTAG00000032233|ENSBTAG00000045950|ENSBTAG00000009207|ENSBTAG00000047943|ENSBTAG00000012148|ENSBTAG00000032643|ENSBTAG00000014429|ENSBTAG00000000139|ENSBTAG00000004032|ENSBTAG00000006677
ECM-receptor interaction	KEGG PATHWAY	bta04512	18	85	0.0204136	ENSBTAG00000013203|ENSBTAG00000012849|ENSBTAG00000013155|ENSBTAG00000047175|ENSBTAG00000009987|ENSBTAG00000019269|ENSBTAG00000008380|ENSBTAG00000018169|ENSBTAG00000017473|ENSBTAG00000004630|ENSBTAG00000022635|ENSBTAG00000000601|ENSBTAG00000011802|ENSBTAG00000018810|ENSBTAG00000015650|ENSBTAG00000011966|ENSBTAG00000015910|ENSBTAG00000003061
Oxytocin signaling pathway	KEGG PATHWAY	bta04921	28	153	0.0230044	ENSBTAG00000004258|ENSBTAG00000017680|ENSBTAG00000021657|ENSBTAG00000000218|ENSBTAG00000045748|ENSBTAG00000005978|ENSBTAG00000006208|ENSBTAG00000014930|ENSBTAG00000012667|ENSBTAG00000020061|ENSBTAG00000016629|ENSBTAG00000019079|ENSBTAG00000002036|ENSBTAG00000016097|ENSBTAG00000046644|ENSBTAG00000010799|ENSBTAG00000018705|ENSBTAG00000025642|ENSBTAG00000018419|ENSBTAG00000011434|ENSBTAG00000018270|…
cAMP signaling pathway	KEGG PATHWAY	bta04024	34	199	0.0294024	ENSBTAG00000012511|ENSBTAG00000018909|ENSBTAG00000010860|ENSBTAG00000023369|ENSBTAG00000005702|ENSBTAG00000018224|ENSBTAG00000001246|ENSBTAG00000045748|ENSBTAG00000005978|ENSBTAG00000006208|ENSBTAG00000014955|ENSBTAG00000046308|ENSBTAG00000012667|ENSBTAG00000010652|ENSBTAG00000022927|ENSBTAG00000037649|ENSBTAG00000017466|ENSBTAG00000008636|ENSBTAG00000016629|ENSBTAG00000009903|ENSBTAG00000004511|…
Insulin secretion	KEGG PATHWAY	bta04911	17	84	0.0329849	ENSBTAG00000004988|ENSBTAG00000018419|ENSBTAG00000006208|ENSBTAG00000010215|ENSBTAG00000018224|ENSBTAG00000012667|ENSBTAG00000019210|ENSBTAG00000016170|ENSBTAG00000046308|ENSBTAG00000016097|ENSBTAG00000016629|ENSBTAG00000018705|ENSBTAG00000018909|ENSBTAG00000002295|ENSBTAG00000001246|ENSBTAG00000019079|ENSBTAG00000010635
Dilated cardiomyopathy	KEGG PATHWAY	bta05414	17	86	0.0389129	ENSBTAG00000019210|ENSBTAG00000018419|ENSBTAG00000006208|ENSBTAG00000009987|ENSBTAG00000018169|ENSBTAG00000022314|ENSBTAG00000021657|ENSBTAG00000012004|ENSBTAG00000021994|ENSBTAG00000038232|ENSBTAG00000016097|ENSBTAG00000016629|ENSBTAG00000018705|ENSBTAG00000000589|ENSBTAG00000008380|ENSBTAG00000015910|ENSBTAG00000002036
Ribosome	KEGG PATHWAY	bta03010	24	136	0.0455025	ENSBTAG00000019831|ENSBTAG00000025385|ENSBTAG00000045559|ENSBTAG00000032382|ENSBTAG00000040146|ENSBTAG00000026327|ENSBTAG00000030941|ENSBTAG00000047906|ENSBTAG00000033143|ENSBTAG00000008241|ENSBTAG00000023792|ENSBTAG00000033109|ENSBTAG00000035005|ENSBTAG00000026034|ENSBTAG00000003205|ENSBTAG00000018628|ENSBTAG00000039728|ENSBTAG00000034433|ENSBTAG00000015831|ENSBTAG00000007737|ENSBTAG00000027396|…
Fructose and mannose metabolism	KEGG PATHWAY	bta00051	8	32	0.0525543	ENSBTAG00000002995|ENSBTAG00000013099|ENSBTAG00000002126|ENSBTAG00000021549|ENSBTAG00000019782|ENSBTAG00000012927|ENSBTAG00000033398|ENSBTAG00000002683
PI3K-Akt signaling pathway	KEGG PATHWAY	bta04151	52	346	0.0559285	ENSBTAG00000012511|ENSBTAG00000018909|ENSBTAG00000020892|ENSBTAG00000017680|ENSBTAG00000047190|ENSBTAG00000017220|ENSBTAG00000011802|ENSBTAG00000046850|ENSBTAG00000015650|ENSBTAG00000005339|ENSBTAG00000016345|ENSBTAG00000002295|ENSBTAG00000011579|ENSBTAG00000015910|ENSBTAG00000003061|ENSBTAG00000000128|ENSBTAG00000045748|ENSBTAG00000009175|ENSBTAG00000005978|ENSBTAG00000009987|ENSBTAG00000024105|…
B cell receptor signaling pathway	KEGG PATHWAY	bta04662	14	71	0.0579275	ENSBTAG00000004736|ENSBTAG00000045748|ENSBTAG00000013895|ENSBTAG00000005978|ENSBTAG00000022927|ENSBTAG00000018270|ENSBTAG00000044204|ENSBTAG00000046644|ENSBTAG00000007932|ENSBTAG00000048057|ENSBTAG00000011887|ENSBTAG00000047495|ENSBTAG00000004511|ENSBTAG00000039160
Cholinergic synapse	KEGG PATHWAY	bta04725	20	112	0.0582807	ENSBTAG00000005978|ENSBTAG00000006208|ENSBTAG00000010215|ENSBTAG00000035697|ENSBTAG00000007882|ENSBTAG00000012667|ENSBTAG00000019079|ENSBTAG00000019210|ENSBTAG00000017198|ENSBTAG00000011579|ENSBTAG00000046308|ENSBTAG00000018419|ENSBTAG00000002644|ENSBTAG00000016629|ENSBTAG00000018705|ENSBTAG00000046644|ENSBTAG00000016097|ENSBTAG00000007517|ENSBTAG00000020061|ENSBTAG00000018909
MAPK signaling pathway	KEGG PATHWAY	bta04010	40	259	0.0635685	ENSBTAG00000047078|ENSBTAG00000012777|ENSBTAG00000010254|ENSBTAG00000009346|ENSBTAG00000021657|ENSBTAG00000046644|ENSBTAG00000002295|ENSBTAG00000000218|ENSBTAG00000000317|ENSBTAG00000045748|ENSBTAG00000001321|ENSBTAG00000012004|ENSBTAG00000007882|ENSBTAG00000035587|ENSBTAG00000039810|ENSBTAG00000025462|ENSBTAG00000030259|ENSBTAG00000017871|ENSBTAG00000015049|ENSBTAG00000038428|ENSBTAG00000000128|…
Estrogen signaling pathway	KEGG PATHWAY	bta04915	18	100	0.0660504	ENSBTAG00000004736|ENSBTAG00000045748|ENSBTAG00000005978|ENSBTAG00000006208|ENSBTAG00000010215|ENSBTAG00000017680|ENSBTAG00000019210|ENSBTAG00000046376|ENSBTAG00000046308|ENSBTAG00000018419|ENSBTAG00000044181|ENSBTAG00000016629|ENSBTAG00000018705|ENSBTAG00000046644|ENSBTAG00000002295|ENSBTAG00000004498|ENSBTAG00000019079|ENSBTAG00000018909
Chemokine signaling pathway	KEGG PATHWAY	bta04062	30	188	0.0731363	ENSBTAG00000007932|ENSBTAG00000039160|ENSBTAG00000005581|ENSBTAG00000037558|ENSBTAG00000045748|ENSBTAG00000005978|ENSBTAG00000006208|ENSBTAG00000025250|ENSBTAG00000005832|ENSBTAG00000012002|ENSBTAG00000035587|ENSBTAG00000016629|ENSBTAG00000010161|ENSBTAG00000019079|ENSBTAG00000009578|ENSBTAG00000020756|ENSBTAG00000046644|ENSBTAG00000038639|ENSBTAG00000035697|ENSBTAG00000046376|ENSBTAG00000001557|…
Arginine and proline metabolism	KEGG PATHWAY	bta00330	12	61	0.0761322	ENSBTAG00000001003|ENSBTAG00000030335|ENSBTAG00000013921|ENSBTAG00000005835|ENSBTAG00000007540|ENSBTAG00000016810|ENSBTAG00000009284|ENSBTAG00000002023|ENSBTAG00000002478|ENSBTAG00000047676|ENSBTAG00000017680|ENSBTAG00000007502
Vascular smooth muscle contraction	KEGG PATHWAY	bta04270	20	119	0.0888966	ENSBTAG00000045748|ENSBTAG00000018419|ENSBTAG00000006208|ENSBTAG00000014930|ENSBTAG00000011434|ENSBTAG00000010799|ENSBTAG00000019079|ENSBTAG00000011962|ENSBTAG00000013953|ENSBTAG00000007175|ENSBTAG00000016097|ENSBTAG00000017871|ENSBTAG00000016629|ENSBTAG00000018705|ENSBTAG00000019210|ENSBTAG00000016877|ENSBTAG00000016944|ENSBTAG00000009350|ENSBTAG00000020704|ENSBTAG00000017847
Fatty acid biosynthesis	KEGG PATHWAY	bta00061	4	13	0.0944015	ENSBTAG00000007031|ENSBTAG00000018986|ENSBTAG00000022058|ENSBTAG00000002413
Thyroid hormone synthesis	KEGG PATHWAY	bta04918	13	71	0.0974903	ENSBTAG00000015830|ENSBTAG00000006208|ENSBTAG00000010215|ENSBTAG00000025101|ENSBTAG00000019210|ENSBTAG00000046308|ENSBTAG00000018419|ENSBTAG00000016629|ENSBTAG00000018705|ENSBTAG00000002295|ENSBTAG00000001246|ENSBTAG00000019079|ENSBTAG00000018909
Fc gamma R-mediated phagocytosis	KEGG PATHWAY	bta04666	15	86	0.104319	ENSBTAG00000045748|ENSBTAG00000009175|ENSBTAG00000005978|ENSBTAG00000007932|ENSBTAG00000023144|ENSBTAG00000016116|ENSBTAG00000021455|ENSBTAG00000000710|ENSBTAG00000017584|ENSBTAG00000004511|ENSBTAG00000046555|ENSBTAG00000046862|ENSBTAG00000009786|ENSBTAG00000002329|ENSBTAG00000039160
Hypertrophic cardiomyopathy (HCM)	KEGG PATHWAY	bta05410	14	79	0.104665	ENSBTAG00000016097|ENSBTAG00000009987|ENSBTAG00000018169|ENSBTAG00000022314|ENSBTAG00000021657|ENSBTAG00000012004|ENSBTAG00000021994|ENSBTAG00000013492|ENSBTAG00000038232|ENSBTAG00000038138|ENSBTAG00000000589|ENSBTAG00000008380|ENSBTAG00000015910|ENSBTAG00000002036
Regulation of actin cytoskeleton	KEGG PATHWAY	bta04810	32	212	0.108047	ENSBTAG00000008380|ENSBTAG00000035697|ENSBTAG00000015910|ENSBTAG00000009987|ENSBTAG00000000128|ENSBTAG00000045748|ENSBTAG00000005978|ENSBTAG00000014930|ENSBTAG00000015433|ENSBTAG00000012002|ENSBTAG00000039810|ENSBTAG00000000710|ENSBTAG00000017871|ENSBTAG00000009786|ENSBTAG00000009578|ENSBTAG00000046644|ENSBTAG00000002066|ENSBTAG00000017060|ENSBTAG00000015457|ENSBTAG00000004511|ENSBTAG00000011011|…
Lysosome	KEGG PATHWAY	bta04142	20	123	0.110378	ENSBTAG00000007896|ENSBTAG00000001137|ENSBTAG00000035572|ENSBTAG00000020420|ENSBTAG00000021829|ENSBTAG00000010740|ENSBTAG00000010994|ENSBTAG00000040134|ENSBTAG00000005477|ENSBTAG00000016053|ENSBTAG00000006464|ENSBTAG00000008464|ENSBTAG00000004568|ENSBTAG00000046851|ENSBTAG00000017135|ENSBTAG00000009034|ENSBTAG00000018784|ENSBTAG00000006241|ENSBTAG00000005592|ENSBTAG00000033182
alpha-Linolenic acid metabolism	KEGG PATHWAY	bta00592	6	26	0.111655	ENSBTAG00000004893|ENSBTAG00000011962|ENSBTAG00000018669|ENSBTAG00000016877|ENSBTAG00000009350|ENSBTAG00000015248
Renin-angiotensin system	KEGG PATHWAY	bta04614	5	20	0.113757	ENSBTAG00000012393|ENSBTAG00000040134|ENSBTAG00000037578|ENSBTAG00000020446|ENSBTAG00000038138
Pyrimidine metabolism	KEGG PATHWAY	bta00240	17	102	0.115406	ENSBTAG00000004781|ENSBTAG00000006481|ENSBTAG00000039962|ENSBTAG00000006136|ENSBTAG00000011998|ENSBTAG00000002983|ENSBTAG00000015798|ENSBTAG00000005446|ENSBTAG00000011702|ENSBTAG00000014166|ENSBTAG00000020776|ENSBTAG00000003025|ENSBTAG00000004651|ENSBTAG00000047462|ENSBTAG00000016552|ENSBTAG00000011527|ENSBTAG00000016590
Purine metabolism	KEGG PATHWAY	bta00230	27	176	0.115941	ENSBTAG00000006481|ENSBTAG00000000354|ENSBTAG00000007758|ENSBTAG00000005446|ENSBTAG00000011702|ENSBTAG00000003025|ENSBTAG00000004651|ENSBTAG00000006208|ENSBTAG00000010652|ENSBTAG00000020776|ENSBTAG00000002983|ENSBTAG00000000639|ENSBTAG00000008636|ENSBTAG00000016629|ENSBTAG00000000296|ENSBTAG00000000077|ENSBTAG00000004781|ENSBTAG00000018705|ENSBTAG00000011527|ENSBTAG00000018419|ENSBTAG00000012032|…
Platelet activation	KEGG PATHWAY	bta04611	20	126	0.128424	ENSBTAG00000019210|ENSBTAG00000013203|ENSBTAG00000012526|ENSBTAG00000005978|ENSBTAG00000047175|ENSBTAG00000014930|ENSBTAG00000017680|ENSBTAG00000000601|ENSBTAG00000045862|ENSBTAG00000016551|ENSBTAG00000013155|ENSBTAG00000018419|ENSBTAG00000016629|ENSBTAG00000018705|ENSBTAG00000006208|ENSBTAG00000019079|ENSBTAG00000009987|ENSBTAG00000015910|ENSBTAG00000007932|ENSBTAG00000007169
Neuroactive ligand-receptor interaction	KEGG PATHWAY	bta04080	42	295	0.133992	ENSBTAG00000047985|ENSBTAG00000002749|ENSBTAG00000039292|ENSBTAG00000000376|ENSBTAG00000047839|ENSBTAG00000044059|ENSBTAG00000023369|ENSBTAG00000013262|ENSBTAG00000037418|ENSBTAG00000017220|ENSBTAG00000008948|ENSBTAG00000004652|ENSBTAG00000001447|ENSBTAG00000018224|ENSBTAG00000007496|ENSBTAG00000007175|ENSBTAG00000037649|ENSBTAG00000040042|ENSBTAG00000034848|ENSBTAG00000040541|ENSBTAG00000011992|…
Inositol phosphate metabolism	KEGG PATHWAY	bta00562	11	62	0.138192	ENSBTAG00000019465|ENSBTAG00000011479|ENSBTAG00000001675|ENSBTAG00000002010|ENSBTAG00000019782|ENSBTAG00000000710|ENSBTAG00000017584|ENSBTAG00000019079|ENSBTAG00000004814|ENSBTAG00000003063|ENSBTAG00000003942
Non-small cell lung cancer	KEGG PATHWAY	bta05223	10	55	0.138324	ENSBTAG00000004736|ENSBTAG00000045748|ENSBTAG00000020963|ENSBTAG00000005978|ENSBTAG00000046644|ENSBTAG00000003257|ENSBTAG00000012511|ENSBTAG00000021798|ENSBTAG00000007379|ENSBTAG00000017584
Alanine, aspartate and glutamate metabolism	KEGG PATHWAY	bta00250	7	35	0.144663	ENSBTAG00000005797|ENSBTAG00000008056|ENSBTAG00000000077|ENSBTAG00000007540|ENSBTAG00000030335|ENSBTAG00000009284|ENSBTAG00000007258
Proximal tubule bicarbonate reclamation	KEGG PATHWAY	bta04964	5	22	0.145873	ENSBTAG00000000417|ENSBTAG00000000745|ENSBTAG00000001246|ENSBTAG00000007540|ENSBTAG00000009284
Bile secretion	KEGG PATHWAY	bta04976	12	70	0.146576	ENSBTAG00000000140|ENSBTAG00000000745|ENSBTAG00000018419|ENSBTAG00000006208|ENSBTAG00000008936|ENSBTAG00000006350|ENSBTAG00000019210|ENSBTAG00000014848|ENSBTAG00000016629|ENSBTAG00000018705|ENSBTAG00000001246|ENSBTAG00000016366
ABC transporters	KEGG PATHWAY	bta02010	8	42	0.147506	ENSBTAG00000003531|ENSBTAG00000003037|ENSBTAG00000008936|ENSBTAG00000014903|ENSBTAG00000015191|ENSBTAG00000008464|ENSBTAG00000017053|ENSBTAG00000016366
cGMP-PKG signaling pathway	KEGG PATHWAY	bta04022	25	167	0.149474	ENSBTAG00000012511|ENSBTAG00000021739|ENSBTAG00000018909|ENSBTAG00000012777|ENSBTAG00000017680|ENSBTAG00000039292|ENSBTAG00000002295|ENSBTAG00000001246|ENSBTAG00000045748|ENSBTAG00000005978|ENSBTAG00000006208|ENSBTAG00000014930|ENSBTAG00000012826|ENSBTAG00000046308|ENSBTAG00000017871|ENSBTAG00000016629|ENSBTAG00000019079|ENSBTAG00000016097|ENSBTAG00000027080|ENSBTAG00000018705|ENSBTAG00000018419|…
Morphine addiction	KEGG PATHWAY	bta05032	15	93	0.156995	ENSBTAG00000018419|ENSBTAG00000012032|ENSBTAG00000035697|ENSBTAG00000007882|ENSBTAG00000010652|ENSBTAG00000019210|ENSBTAG00000005832|ENSBTAG00000007758|ENSBTAG00000035587|ENSBTAG00000013262|ENSBTAG00000008636|ENSBTAG00000016629|ENSBTAG00000018705|ENSBTAG00000006208|ENSBTAG00000007981
Adrenergic signaling in cardiomyocytes	KEGG PATHWAY	bta04261	22	146	0.161072	ENSBTAG00000018909|ENSBTAG00000038232|ENSBTAG00000021657|ENSBTAG00000002295|ENSBTAG00000001246|ENSBTAG00000003826|ENSBTAG00000005978|ENSBTAG00000006208|ENSBTAG00000012667|ENSBTAG00000046308|ENSBTAG00000016629|ENSBTAG00000019079|ENSBTAG00000002036|ENSBTAG00000016097|ENSBTAG00000005533|ENSBTAG00000018705|ENSBTAG00000018419|ENSBTAG00000010215|ENSBTAG00000019210|ENSBTAG00000021994|ENSBTAG00000007061|…
Nicotinate and nicotinamide metabolism	KEGG PATHWAY	bta00760	6	30	0.169518	ENSBTAG00000002983|ENSBTAG00000014642|ENSBTAG00000006156|ENSBTAG00000015509|ENSBTAG00000011527|ENSBTAG00000031573
VEGF signaling pathway	KEGG PATHWAY	bta04370	10	58	0.170474	ENSBTAG00000045748|ENSBTAG00000012511|ENSBTAG00000005978|ENSBTAG00000022927|ENSBTAG00000018270|ENSBTAG00000017584|ENSBTAG00000005339|ENSBTAG00000046644|ENSBTAG00000009578|ENSBTAG00000017680
Insulin signaling pathway	KEGG PATHWAY	bta04910	21	140	0.172301	ENSBTAG00000004736|ENSBTAG00000045748|ENSBTAG00000009175|ENSBTAG00000005978|ENSBTAG00000012511|ENSBTAG00000013834|ENSBTAG00000027397|ENSBTAG00000000253|ENSBTAG00000009691|ENSBTAG00000008441|ENSBTAG00000046376|ENSBTAG00000010073|ENSBTAG00000013492|ENSBTAG00000006817|ENSBTAG00000020791|ENSBTAG00000048057|ENSBTAG00000046644|ENSBTAG00000022058|ENSBTAG00000037679|ENSBTAG00000033398|ENSBTAG00000010598
Gap junction	KEGG PATHWAY	bta04540	14	89	0.18769	ENSBTAG00000004736|ENSBTAG00000045748|ENSBTAG00000018419|ENSBTAG00000006208|ENSBTAG00000006969|ENSBTAG00000019210|ENSBTAG00000046644|ENSBTAG00000044181|ENSBTAG00000016629|ENSBTAG00000018705|ENSBTAG00000010860|ENSBTAG00000019986|ENSBTAG00000019079|ENSBTAG00000000218
Long-term depression	KEGG PATHWAY	bta04730	10	60	0.193701	ENSBTAG00000045748|ENSBTAG00000007932|ENSBTAG00000046644|ENSBTAG00000046413|ENSBTAG00000002749|ENSBTAG00000044181|ENSBTAG00000002023|ENSBTAG00000017871|ENSBTAG00000019079|ENSBTAG00000047664
Bacterial invasion of epithelial cells	KEGG PATHWAY	bta05100	12	75	0.196789	ENSBTAG00000005978|ENSBTAG00000001137|ENSBTAG00000016330|ENSBTAG00000010740|ENSBTAG00000012002|ENSBTAG00000046376|ENSBTAG00000006817|ENSBTAG00000000347|ENSBTAG00000046555|ENSBTAG00000006071|ENSBTAG00000009578|ENSBTAG00000015910
Prolactin signaling pathway	KEGG PATHWAY	bta04917	12	75	0.196789	ENSBTAG00000004736|ENSBTAG00000045748|ENSBTAG00000013895|ENSBTAG00000016649|ENSBTAG00000046644|ENSBTAG00000008441|ENSBTAG00000046376|ENSBTAG00000005978|ENSBTAG00000048057|ENSBTAG00000038735|ENSBTAG00000004498|ENSBTAG00000015807
Rap1 signaling pathway	KEGG PATHWAY	bta04015	30	214	0.200899	ENSBTAG00000010860|ENSBTAG00000005339|ENSBTAG00000004652|ENSBTAG00000015910|ENSBTAG00000000128|ENSBTAG00000045748|ENSBTAG00000009558|ENSBTAG00000005978|ENSBTAG00000006208|ENSBTAG00000009987|ENSBTAG00000039093|ENSBTAG00000012002|ENSBTAG00000039810|ENSBTAG00000018225|ENSBTAG00000017584|ENSBTAG00000016629|ENSBTAG00000019079|ENSBTAG00000008497|ENSBTAG00000012526|ENSBTAG00000020791|ENSBTAG00000046644|…
Prion diseases	KEGG PATHWAY	bta05020	6	33	0.219518	ENSBTAG00000010520|ENSBTAG00000001321|ENSBTAG00000011966|ENSBTAG00000005710|ENSBTAG00000007153|ENSBTAG00000011196
ErbB signaling pathway	KEGG PATHWAY	bta04012	13	85	0.223686	ENSBTAG00000004736|ENSBTAG00000045748|ENSBTAG00000009175|ENSBTAG00000005978|ENSBTAG00000012511|ENSBTAG00000012667|ENSBTAG00000046376|ENSBTAG00000021798|ENSBTAG00000006817|ENSBTAG00000048057|ENSBTAG00000017584|ENSBTAG00000046644|ENSBTAG00000009578
Notch signaling pathway	KEGG PATHWAY	bta04330	8	48	0.228541	ENSBTAG00000016738|ENSBTAG00000011575|ENSBTAG00000047633|ENSBTAG00000001141|ENSBTAG00000010483|ENSBTAG00000011373|ENSBTAG00000011683|ENSBTAG00000019336
Melanogenesis	KEGG PATHWAY	bta04916	15	101	0.231225	ENSBTAG00000045748|ENSBTAG00000007897|ENSBTAG00000018419|ENSBTAG00000006208|ENSBTAG00000010215|ENSBTAG00000012667|ENSBTAG00000002664|ENSBTAG00000019210|ENSBTAG00000020221|ENSBTAG00000048057|ENSBTAG00000019336|ENSBTAG00000018705|ENSBTAG00000046644|ENSBTAG00000019079|ENSBTAG00000016629
Acute myeloid leukemia	KEGG PATHWAY	bta05221	9	56	0.237149	ENSBTAG00000004736|ENSBTAG00000045748|ENSBTAG00000009175|ENSBTAG00000005978|ENSBTAG00000046644|ENSBTAG00000004742|ENSBTAG00000021709|ENSBTAG00000013895|ENSBTAG00000012511
SNARE interactions in vesicular transport	KEGG PATHWAY	bta04130	6	34	0.237184	ENSBTAG00000018285|ENSBTAG00000020458|ENSBTAG00000012765|ENSBTAG00000020760|ENSBTAG00000001744|ENSBTAG00000020591
GABAergic synapse	KEGG PATHWAY	bta04727	13	87	0.245766	ENSBTAG00000018419|ENSBTAG00000006208|ENSBTAG00000035697|ENSBTAG00000007882|ENSBTAG00000008056|ENSBTAG00000019210|ENSBTAG00000018705|ENSBTAG00000013262|ENSBTAG00000016097|ENSBTAG00000009284|ENSBTAG00000016629|ENSBTAG00000004171|ENSBTAG00000007258
Pancreatic secretion	KEGG PATHWAY	bta04972	14	95	0.249051	ENSBTAG00000019210|ENSBTAG00000018419|ENSBTAG00000006208|ENSBTAG00000001246|ENSBTAG00000011962|ENSBTAG00000013085|ENSBTAG00000002788|ENSBTAG00000004988|ENSBTAG00000006156|ENSBTAG00000016629|ENSBTAG00000018705|ENSBTAG00000016877|ENSBTAG00000019079|ENSBTAG00000009350
Viral carcinogenesis	KEGG PATHWAY	bta05203	33	246	0.254519	ENSBTAG00000012511|ENSBTAG00000040344|ENSBTAG00000018909|ENSBTAG00000012777|ENSBTAG00000031780|ENSBTAG00000007932|ENSBTAG00000046850|ENSBTAG00000002295|ENSBTAG00000014734|ENSBTAG00000006017|ENSBTAG00000016649|ENSBTAG00000005978|ENSBTAG00000017978|ENSBTAG00000047546|ENSBTAG00000010106|ENSBTAG00000046308|ENSBTAG00000046757|ENSBTAG00000005816|ENSBTAG00000009786|ENSBTAG00000033327|ENSBTAG00000046644|…
Thyroid hormone signaling pathway	KEGG PATHWAY	bta04919	16	112	0.264189	ENSBTAG00000045748|ENSBTAG00000012511|ENSBTAG00000009302|ENSBTAG00000005978|ENSBTAG00000046644|ENSBTAG00000009987|ENSBTAG00000021703|ENSBTAG00000009985|ENSBTAG00000048057|ENSBTAG00000017584|ENSBTAG00000013271|ENSBTAG00000037977|ENSBTAG00000021351|ENSBTAG00000019502|ENSBTAG00000019079|ENSBTAG00000001246
Phosphatidylinositol signaling system	KEGG PATHWAY	bta04070	12	81	0.265615	ENSBTAG00000005978|ENSBTAG00000019465|ENSBTAG00000011479|ENSBTAG00000013636|ENSBTAG00000002010|ENSBTAG00000000710|ENSBTAG00000017584|ENSBTAG00000001675|ENSBTAG00000019079|ENSBTAG00000004814|ENSBTAG00000003063|ENSBTAG00000003942
Glycine, serine and threonine metabolism	KEGG PATHWAY	bta00260	7	43	0.266123	ENSBTAG00000039719|ENSBTAG00000005797|ENSBTAG00000037625|ENSBTAG00000039321|ENSBTAG00000009029|ENSBTAG00000010027|ENSBTAG00000021695
Endometrial cancer	KEGG PATHWAY	bta05213	8	51	0.273985	ENSBTAG00000004736|ENSBTAG00000045748|ENSBTAG00000005978|ENSBTAG00000046644|ENSBTAG00000012511|ENSBTAG00000021798|ENSBTAG00000048057|ENSBTAG00000015433
Cocaine addiction	KEGG PATHWAY	bta05030	8	51	0.273985	ENSBTAG00000013895|ENSBTAG00000010215|ENSBTAG00000010860|ENSBTAG00000023369|ENSBTAG00000046308|ENSBTAG00000040042|ENSBTAG00000002295|ENSBTAG00000018909
Gastric acid secretion	KEGG PATHWAY	bta04971	11	74	0.274639	ENSBTAG00000018419|ENSBTAG00000006208|ENSBTAG00000014930|ENSBTAG00000032301|ENSBTAG00000012667|ENSBTAG00000019210|ENSBTAG00000008777|ENSBTAG00000016629|ENSBTAG00000018705|ENSBTAG00000019079|ENSBTAG00000001246
Endocrine and other factor-regulated calcium reabsorption	KEGG PATHWAY	bta04961	7	44	0.283019	ENSBTAG00000001137|ENSBTAG00000010740|ENSBTAG00000019180|ENSBTAG00000016629|ENSBTAG00000019079|ENSBTAG00000001246|ENSBTAG00000013984
Biosynthesis of unsaturated fatty acids	KEGG PATHWAY	bta01040	4	22	0.287114	ENSBTAG00000010270|ENSBTAG00000004893|ENSBTAG00000046814|ENSBTAG00000012632
Biosynthesis of amino acids	KEGG PATHWAY	bta01230	11	75	0.287614	ENSBTAG00000001059|ENSBTAG00000013099|ENSBTAG00000019700|ENSBTAG00000005835|ENSBTAG00000039719|ENSBTAG00000019782|ENSBTAG00000016810|ENSBTAG00000012927|ENSBTAG00000009029|ENSBTAG00000013411|ENSBTAG00000002683
Circadian entrainment	KEGG PATHWAY	bta04713	14	99	0.29365	ENSBTAG00000003889|ENSBTAG00000018419|ENSBTAG00000006208|ENSBTAG00000040042|ENSBTAG00000045610|ENSBTAG00000012667|ENSBTAG00000019210|ENSBTAG00000023369|ENSBTAG00000018705|ENSBTAG00000035697|ENSBTAG00000016629|ENSBTAG00000002023|ENSBTAG00000025642|ENSBTAG00000019079
Signaling pathways regulating pluripotency of stem cells	KEGG PATHWAY	bta04550	19	139	0.296525	ENSBTAG00000004736|ENSBTAG00000045748|ENSBTAG00000005953|ENSBTAG00000005978|ENSBTAG00000046644|ENSBTAG00000020221|ENSBTAG00000015433|ENSBTAG00000002664|ENSBTAG00000030425|ENSBTAG00000014017|ENSBTAG00000015457|ENSBTAG00000006599|ENSBTAG00000016606|ENSBTAG00000048057|ENSBTAG00000011598|ENSBTAG00000019336|ENSBTAG00000004561|ENSBTAG00000001241|ENSBTAG00000012938
Vasopressin-regulated water reabsorption	KEGG PATHWAY	bta04962	7	45	0.300164	ENSBTAG00000018909|ENSBTAG00000030209|ENSBTAG00000046308|ENSBTAG00000016629|ENSBTAG00000018705|ENSBTAG00000027854|ENSBTAG00000010215
RNA polymerase	KEGG PATHWAY	bta03020	5	30	0.302098	ENSBTAG00000005446|ENSBTAG00000006481|ENSBTAG00000014166|ENSBTAG00000004781|ENSBTAG00000020776
Malaria	KEGG PATHWAY	bta05144	8	53	0.305558	ENSBTAG00000009558|ENSBTAG00000001321|ENSBTAG00000012004|ENSBTAG00000017060|ENSBTAG00000004630|ENSBTAG00000047495|ENSBTAG00000018810|ENSBTAG00000039093
Ovarian steroidogenesis	KEGG PATHWAY	bta04913	8	53	0.305558	ENSBTAG00000018419|ENSBTAG00000006208|ENSBTAG00000019234|ENSBTAG00000014890|ENSBTAG00000019210|ENSBTAG00000016629|ENSBTAG00000018705|ENSBTAG00000038735
AMPK signaling pathway	KEGG PATHWAY	bta04152	17	124	0.306418	ENSBTAG00000034222|ENSBTAG00000009175|ENSBTAG00000005978|ENSBTAG00000002683|ENSBTAG00000010215|ENSBTAG00000013492|ENSBTAG00000005533|ENSBTAG00000011639|ENSBTAG00000007061|ENSBTAG00000047190|ENSBTAG00000046308|ENSBTAG00000000613|ENSBTAG00000048164|ENSBTAG00000018909|ENSBTAG00000002126|ENSBTAG00000022058|ENSBTAG00000004258
Neurotrophin signaling pathway	KEGG PATHWAY	bta04722	17	124	0.306418	ENSBTAG00000004736|ENSBTAG00000045748|ENSBTAG00000047078|ENSBTAG00000005978|ENSBTAG00000012511|ENSBTAG00000009691|ENSBTAG00000012667|ENSBTAG00000030209|ENSBTAG00000013895|ENSBTAG00000046376|ENSBTAG00000020791|ENSBTAG00000048057|ENSBTAG00000017584|ENSBTAG00000046644|ENSBTAG00000027854|ENSBTAG00000000218|ENSBTAG00000046850
Bladder cancer	KEGG PATHWAY	bta05219	6	38	0.311408	ENSBTAG00000045748|ENSBTAG00000020963|ENSBTAG00000046644|ENSBTAG00000020417|ENSBTAG00000021798|ENSBTAG00000005339
Fatty acid elongation	KEGG PATHWAY	bta00062	4	23	0.311678	ENSBTAG00000010270|ENSBTAG00000046814|ENSBTAG00000012632|ENSBTAG00000009813
Protein export	KEGG PATHWAY	bta03060	4	23	0.311678	ENSBTAG00000014820|ENSBTAG00000009228|ENSBTAG00000033322|ENSBTAG00000002457
Arrhythmogenic right ventricular cardiomyopathy (ARVC)	KEGG PATHWAY	bta05412	10	69	0.312123	ENSBTAG00000016097|ENSBTAG00000009987|ENSBTAG00000018169|ENSBTAG00000022314|ENSBTAG00000008380|ENSBTAG00000021657|ENSBTAG00000000589|ENSBTAG00000021994|ENSBTAG00000015910|ENSBTAG00000002036
Transcriptional misregulation in cancer	KEGG PATHWAY	bta05202	23	173	0.313364	ENSBTAG00000008283|ENSBTAG00000010057|ENSBTAG00000017488|ENSBTAG00000013556|ENSBTAG00000009132|ENSBTAG00000016345|ENSBTAG00000039093|ENSBTAG00000013736|ENSBTAG00000009558|ENSBTAG00000005952|ENSBTAG00000009985|ENSBTAG00000010003|ENSBTAG00000001864|ENSBTAG00000009578|ENSBTAG00000016649|ENSBTAG00000004742|ENSBTAG00000021709|ENSBTAG00000013271|ENSBTAG00000018488|ENSBTAG00000001126|ENSBTAG00000013895|…
mRNA surveillance pathway	KEGG PATHWAY	bta03015	13	93	0.316277	ENSBTAG00000010207|ENSBTAG00000009969|ENSBTAG00000002960|ENSBTAG00000012101|ENSBTAG00000005533|ENSBTAG00000020858|ENSBTAG00000011571|ENSBTAG00000007061|ENSBTAG00000008498|ENSBTAG00000015263|ENSBTAG00000047533|ENSBTAG00000009488|ENSBTAG00000006727
Amoebiasis	KEGG PATHWAY	bta05146	16	117	0.317045	ENSBTAG00000013895|ENSBTAG00000005978|ENSBTAG00000012849|ENSBTAG00000010520|ENSBTAG00000001321|ENSBTAG00000040134|ENSBTAG00000012004|ENSBTAG00000017473|ENSBTAG00000017060|ENSBTAG00000011966|ENSBTAG00000013155|ENSBTAG00000022635|ENSBTAG00000000601|ENSBTAG00000019079|ENSBTAG00000009578|ENSBTAG00000003061
Pathways in cancer	KEGG PATHWAY	bta05200	42	329	0.31923	ENSBTAG00000012511|ENSBTAG00000002742|ENSBTAG00000002664|ENSBTAG00000011966|ENSBTAG00000021798|ENSBTAG00000038232|ENSBTAG00000021068|ENSBTAG00000005339|ENSBTAG00000016363|ENSBTAG00000006017|ENSBTAG00000015910|ENSBTAG00000003061|ENSBTAG00000000128|ENSBTAG00000045748|ENSBTAG00000004742|ENSBTAG00000012849|ENSBTAG00000005978|ENSBTAG00000020417|ENSBTAG00000015433|ENSBTAG00000012004|ENSBTAG00000031582|…
Glycosphingolipid biosynthesis - ganglio series	KEGG PATHWAY	bta00604	3	16	0.320054	ENSBTAG00000046548|ENSBTAG00000001770|ENSBTAG00000044129
HIF-1 signaling pathway	KEGG PATHWAY	bta04066	14	102	0.328544	ENSBTAG00000009175|ENSBTAG00000005978|ENSBTAG00000012667|ENSBTAG00000017680|ENSBTAG00000013895|ENSBTAG00000031582|ENSBTAG00000021798|ENSBTAG00000019852|ENSBTAG00000017584|ENSBTAG00000002126|ENSBTAG00000005339|ENSBTAG00000013411|ENSBTAG00000033398|ENSBTAG00000010598
Alcoholism	KEGG PATHWAY	bta05034	29	224	0.331417	ENSBTAG00000040344|ENSBTAG00000018909|ENSBTAG00000047546|ENSBTAG00000010860|ENSBTAG00000023369|ENSBTAG00000002295|ENSBTAG00000045748|ENSBTAG00000017978|ENSBTAG00000046308|ENSBTAG00000034849|ENSBTAG00000034845|ENSBTAG00000033327|ENSBTAG00000046373|ENSBTAG00000046644|ENSBTAG00000040042|ENSBTAG00000035697|ENSBTAG00000024180|ENSBTAG00000024187|ENSBTAG00000046376|ENSBTAG00000033600|ENSBTAG00000047559|…
Hippo signaling pathway	KEGG PATHWAY	bta04390	20	151	0.334868	ENSBTAG00000016649|ENSBTAG00000020963|ENSBTAG00000012004|ENSBTAG00000019234|ENSBTAG00000014955|ENSBTAG00000011598|ENSBTAG00000010106|ENSBTAG00000032657|ENSBTAG00000019495|ENSBTAG00000017060|ENSBTAG00000014062|ENSBTAG00000017131|ENSBTAG00000020221|ENSBTAG00000048057|ENSBTAG00000046850|ENSBTAG00000019336|ENSBTAG00000019986|ENSBTAG00000019788|ENSBTAG00000015433|ENSBTAG00000002664
Osteoclast differentiation	KEGG PATHWAY	bta04380	18	135	0.337053	ENSBTAG00000004736|ENSBTAG00000023929|ENSBTAG00000013895|ENSBTAG00000005978|ENSBTAG00000005816|ENSBTAG00000001321|ENSBTAG00000048145|ENSBTAG00000018270|ENSBTAG00000021709|ENSBTAG00000008441|ENSBTAG00000003895|ENSBTAG00000019547|ENSBTAG00000039932|ENSBTAG00000007275|ENSBTAG00000038428|ENSBTAG00000006017|ENSBTAG00000039086|ENSBTAG00000009987
Glycolysis / Gluconeogenesis	KEGG PATHWAY	bta00010	9	63	0.339597	ENSBTAG00000013099|ENSBTAG00000019782|ENSBTAG00000037625|ENSBTAG00000019852|ENSBTAG00000012927|ENSBTAG00000000497|ENSBTAG00000013411|ENSBTAG00000033398|ENSBTAG00000002683
Endocytosis	KEGG PATHWAY	bta04144	28	217	0.341052	ENSBTAG00000008064|ENSBTAG00000020892|ENSBTAG00000006817|ENSBTAG00000016345|ENSBTAG00000012004|ENSBTAG00000005832|ENSBTAG00000035587|ENSBTAG00000001498|ENSBTAG00000000710|ENSBTAG00000009574|ENSBTAG00000007118|ENSBTAG00000046644|ENSBTAG00000018857|ENSBTAG00000009856|ENSBTAG00000006162|ENSBTAG00000006007|ENSBTAG00000002329|ENSBTAG00000003580|ENSBTAG00000007981|ENSBTAG00000010527|ENSBTAG00000008468|…
GnRH signaling pathway	KEGG PATHWAY	bta04912	12	87	0.3411	ENSBTAG00000004736|ENSBTAG00000045748|ENSBTAG00000018419|ENSBTAG00000006208|ENSBTAG00000012667|ENSBTAG00000019210|ENSBTAG00000016097|ENSBTAG00000016629|ENSBTAG00000018705|ENSBTAG00000038735|ENSBTAG00000046644|ENSBTAG00000019079
Prostate cancer	KEGG PATHWAY	bta05215	12	87	0.3411	ENSBTAG00000004736|ENSBTAG00000045748|ENSBTAG00000013895|ENSBTAG00000005978|ENSBTAG00000046644|ENSBTAG00000010215|ENSBTAG00000021798|ENSBTAG00000012511|ENSBTAG00000046308|ENSBTAG00000048057|ENSBTAG00000015457|ENSBTAG00000018909
Carbon metabolism	KEGG PATHWAY	bta01200	14	104	0.352317	ENSBTAG00000001059|ENSBTAG00000013099|ENSBTAG00000020698|ENSBTAG00000005797|ENSBTAG00000019700|ENSBTAG00000016783|ENSBTAG00000019782|ENSBTAG00000039719|ENSBTAG00000019852|ENSBTAG00000012927|ENSBTAG00000013411|ENSBTAG00000027962|ENSBTAG00000033398|ENSBTAG00000002683
Taurine and hypotaurine metabolism	KEGG PATHWAY	bta00430	2	10	0.362645	ENSBTAG00000008056|ENSBTAG00000007258
Nicotine addiction	KEGG PATHWAY	bta05033	6	41	0.369291	ENSBTAG00000007882|ENSBTAG00000007517|ENSBTAG00000017198|ENSBTAG00000023369|ENSBTAG00000013262|ENSBTAG00000040042
Chronic myeloid leukemia	KEGG PATHWAY	bta05220	10	73	0.369469	ENSBTAG00000004736|ENSBTAG00000045748|ENSBTAG00000013895|ENSBTAG00000005978|ENSBTAG00000012511|ENSBTAG00000004742|ENSBTAG00000012004|ENSBTAG00000046376|ENSBTAG00000006817|ENSBTAG00000046644
Arachidonic acid metabolism	KEGG PATHWAY	bta00590	10	73	0.369469	ENSBTAG00000023384|ENSBTAG00000011962|ENSBTAG00000009737|ENSBTAG00000017537|ENSBTAG00000001727|ENSBTAG00000018669|ENSBTAG00000016877|ENSBTAG00000016218|ENSBTAG00000009350|ENSBTAG00000015248
NF-kappa B signaling pathway	KEGG PATHWAY	bta04064	12	90	0.380319	ENSBTAG00000009558|ENSBTAG00000013895|ENSBTAG00000007932|ENSBTAG00000045907|ENSBTAG00000003366|ENSBTAG00000001321|ENSBTAG00000010998|ENSBTAG00000017584|ENSBTAG00000010161|ENSBTAG00000038428|ENSBTAG00000006017|ENSBTAG00000039093
Colorectal cancer	KEGG PATHWAY	bta05210	9	66	0.385671	ENSBTAG00000045748|ENSBTAG00000012511|ENSBTAG00000005978|ENSBTAG00000022927|ENSBTAG00000015433|ENSBTAG00000012004|ENSBTAG00000002742|ENSBTAG00000048057|ENSBTAG00000006824
Fc epsilon RI signaling pathway	KEGG PATHWAY	bta04664	9	66	0.385671	ENSBTAG00000004736|ENSBTAG00000045748|ENSBTAG00000005978|ENSBTAG00000022927|ENSBTAG00000007932|ENSBTAG00000017584|ENSBTAG00000046644|ENSBTAG00000004511|ENSBTAG00000039160
Pentose phosphate pathway	KEGG PATHWAY	bta00030	4	26	0.386006	ENSBTAG00000016783|ENSBTAG00000002683|ENSBTAG00000013099|ENSBTAG00000012927
Protein digestion and absorption	KEGG PATHWAY	bta04974	11	83	0.396046	ENSBTAG00000012849|ENSBTAG00000013155|ENSBTAG00000019269|ENSBTAG00000011741|ENSBTAG00000013085|ENSBTAG00000013240|ENSBTAG00000000601|ENSBTAG00000011802|ENSBTAG00000001246|ENSBTAG00000015374|ENSBTAG00000027080
T cell receptor signaling pathway	KEGG PATHWAY	bta04660	14	108	0.400654	ENSBTAG00000004736|ENSBTAG00000009558|ENSBTAG00000013895|ENSBTAG00000045748|ENSBTAG00000046644|ENSBTAG00000023144|ENSBTAG00000018270|ENSBTAG00000006817|ENSBTAG00000005978|ENSBTAG00000048057|ENSBTAG00000017584|ENSBTAG00000004511|ENSBTAG00000039093|ENSBTAG00000039160
Natural killer cell mediated cytotoxicity	KEGG PATHWAY	bta04650	15	117	0.409485	ENSBTAG00000004736|ENSBTAG00000045748|ENSBTAG00000005978|ENSBTAG00000046376|ENSBTAG00000048114|ENSBTAG00000007336|ENSBTAG00000018270|ENSBTAG00000022927|ENSBTAG00000017060|ENSBTAG00000010057|ENSBTAG00000046644|ENSBTAG00000017584|ENSBTAG00000045529|ENSBTAG00000004511|ENSBTAG00000039160
Linoleic acid metabolism	KEGG PATHWAY	bta00591	5	35	0.409862	ENSBTAG00000016877|ENSBTAG00000009350|ENSBTAG00000011962|ENSBTAG00000018669|ENSBTAG00000015248
Porphyrin and chlorophyll metabolism	KEGG PATHWAY	bta00860	5	36	0.431335	ENSBTAG00000032853|ENSBTAG00000005364|ENSBTAG00000006393|ENSBTAG00000018937|ENSBTAG00000005791
Hematopoietic cell lineage	KEGG PATHWAY	bta04640	12	94	0.433196	ENSBTAG00000013203|ENSBTAG00000004270|ENSBTAG00000013730|ENSBTAG00000013334|ENSBTAG00000001321|ENSBTAG00000038366|ENSBTAG00000020892|ENSBTAG00000017256|ENSBTAG00000038426|ENSBTAG00000039189|ENSBTAG00000011887|ENSBTAG00000009987
mTOR signaling pathway	KEGG PATHWAY	bta04150	8	61	0.436598	ENSBTAG00000034222|ENSBTAG00000009175|ENSBTAG00000005978|ENSBTAG00000005838|ENSBTAG00000011639|ENSBTAG00000009928|ENSBTAG00000005339|ENSBTAG00000010598
Other glycan degradation	KEGG PATHWAY	bta00511	3	20	0.438349	ENSBTAG00000006241|ENSBTAG00000011431|ENSBTAG00000007368
Cytosolic DNA-sensing pathway	KEGG PATHWAY	bta04623	8	62	0.453012	ENSBTAG00000013895|ENSBTAG00000003366|ENSBTAG00000045563|ENSBTAG00000001321|ENSBTAG00000012406|ENSBTAG00000020776|ENSBTAG00000004781|ENSBTAG00000047680
Retrograde endocannabinoid signaling	KEGG PATHWAY	bta04723	13	104	0.454343	ENSBTAG00000018419|ENSBTAG00000006208|ENSBTAG00000035697|ENSBTAG00000007882|ENSBTAG00000016615|ENSBTAG00000009236|ENSBTAG00000019210|ENSBTAG00000013262|ENSBTAG00000016097|ENSBTAG00000044181|ENSBTAG00000016629|ENSBTAG00000018705|ENSBTAG00000019079
Peroxisome	KEGG PATHWAY	bta04146	10	80	0.471409	ENSBTAG00000008372|ENSBTAG00000004893|ENSBTAG00000005797|ENSBTAG00000009309|ENSBTAG00000016313|ENSBTAG00000047520|ENSBTAG00000007510|ENSBTAG00000018986|ENSBTAG00000015178|ENSBTAG00000025788
Non-homologous end-joining	KEGG PATHWAY	bta03450	2	13	0.475896	ENSBTAG00000000064|ENSBTAG00000003576
Folate biosynthesis	KEGG PATHWAY	bta00790	2	13	0.475896	ENSBTAG00000008994|ENSBTAG00000021961
Measles	KEGG PATHWAY	bta05162	17	140	0.480098	ENSBTAG00000016649|ENSBTAG00000009558|ENSBTAG00000013895|ENSBTAG00000005978|ENSBTAG00000003366|ENSBTAG00000045563|ENSBTAG00000020892|ENSBTAG00000010106|ENSBTAG00000001321|ENSBTAG00000014032|ENSBTAG00000015575|ENSBTAG00000048057|ENSBTAG00000005816|ENSBTAG00000047680|ENSBTAG00000018579|ENSBTAG00000016345|ENSBTAG00000039093
Other types of O-glycan biosynthesis	KEGG PATHWAY	bta00514	4	30	0.48299	ENSBTAG00000004328|ENSBTAG00000011575|ENSBTAG00000016231|ENSBTAG00000007989
Citrate cycle (TCA cycle)	KEGG PATHWAY	bta00020	4	30	0.48299	ENSBTAG00000001059|ENSBTAG00000027962|ENSBTAG00000019852|ENSBTAG00000019700
Ras signaling pathway	KEGG PATHWAY	bta04014	28	234	0.484273	ENSBTAG00000012511|ENSBTAG00000011962|ENSBTAG00000005339|ENSBTAG00000039093|ENSBTAG00000000128|ENSBTAG00000045748|ENSBTAG00000009558|ENSBTAG00000005978|ENSBTAG00000020975|ENSBTAG00000039810|ENSBTAG00000030259|ENSBTAG00000017584|ENSBTAG00000016877|ENSBTAG00000005448|ENSBTAG00000015248|ENSBTAG00000046644|ENSBTAG00000035697|ENSBTAG00000003257|ENSBTAG00000013895|ENSBTAG00000046376|ENSBTAG00000015537|…
Fatty acid metabolism	KEGG PATHWAY	bta01212	6	47	0.484854	ENSBTAG00000004893|ENSBTAG00000018986|ENSBTAG00000002413|ENSBTAG00000007031|ENSBTAG00000022058|ENSBTAG00000012632
Butirosin and neomycin biosynthesis	KEGG PATHWAY	bta00524	1	5	0.485079	ENSBTAG00000033398
Glutamatergic synapse	KEGG PATHWAY	bta04724	14	115	0.485793	ENSBTAG00000035697|ENSBTAG00000018419|ENSBTAG00000006208|ENSBTAG00000040042|ENSBTAG00000030180|ENSBTAG00000019210|ENSBTAG00000005832|ENSBTAG00000023369|ENSBTAG00000044181|ENSBTAG00000009284|ENSBTAG00000016629|ENSBTAG00000018705|ENSBTAG00000001741|ENSBTAG00000019079
Axon guidance	KEGG PATHWAY	bta04360	15	124	0.491546	ENSBTAG00000021455|ENSBTAG00000022927|ENSBTAG00000012137|ENSBTAG00000018270|ENSBTAG00000020600|ENSBTAG00000015510|ENSBTAG00000043991|ENSBTAG00000048057|ENSBTAG00000010030|ENSBTAG00000046644|ENSBTAG00000010241|ENSBTAG00000009578|ENSBTAG00000015910|ENSBTAG00000014270|ENSBTAG00000037604
Basal cell carcinoma	KEGG PATHWAY	bta05217	7	56	0.493937	ENSBTAG00000002664|ENSBTAG00000021068|ENSBTAG00000020221|ENSBTAG00000048057|ENSBTAG00000019336|ENSBTAG00000009903|ENSBTAG00000015433
Legionellosis	KEGG PATHWAY	bta05134	7	56	0.493937	ENSBTAG00000013895|ENSBTAG00000001321|ENSBTAG00000000360|ENSBTAG00000017060|ENSBTAG00000013398|ENSBTAG00000006017|ENSBTAG00000037558
Aldosterone-regulated sodium reabsorption	KEGG PATHWAY	bta04960	5	39	0.494527	ENSBTAG00000002631|ENSBTAG00000009223|ENSBTAG00000005978|ENSBTAG00000001246|ENSBTAG00000013479
HTLV-I infection	KEGG PATHWAY	bta05166	32	270	0.49958	ENSBTAG00000012004|ENSBTAG00000012777|ENSBTAG00000020892|ENSBTAG00000002664|ENSBTAG00000047190|ENSBTAG00000016345|ENSBTAG00000002295|ENSBTAG00000039093|ENSBTAG00000006017|ENSBTAG00000016649|ENSBTAG00000009558|ENSBTAG00000005978|ENSBTAG00000006208|ENSBTAG00000047814|ENSBTAG00000010106|ENSBTAG00000012826|ENSBTAG00000039810|ENSBTAG00000016629|ENSBTAG00000038428|ENSBTAG00000046644|ENSBTAG00000021709|…
Mineral absorption	KEGG PATHWAY	bta04978	6	48	0.503582	ENSBTAG00000012533|ENSBTAG00000018937|ENSBTAG00000023666|ENSBTAG00000032853|ENSBTAG00000001246|ENSBTAG00000046998
Amino sugar and nucleotide sugar metabolism	KEGG PATHWAY	bta00520	6	48	0.503582	ENSBTAG00000002995|ENSBTAG00000048054|ENSBTAG00000019927|ENSBTAG00000001022|ENSBTAG00000015807|ENSBTAG00000033398
Circadian rhythm	KEGG PATHWAY	bta04710	4	31	0.506331	ENSBTAG00000003889|ENSBTAG00000019986|ENSBTAG00000021223|ENSBTAG00000013492
RNA degradation	KEGG PATHWAY	bta03018	9	74	0.508362	ENSBTAG00000018097|ENSBTAG00000002879|ENSBTAG00000030285|ENSBTAG00000018925|ENSBTAG00000012086|ENSBTAG00000001612|ENSBTAG00000013411|ENSBTAG00000009131|ENSBTAG00000006417
RNA transport	KEGG PATHWAY	bta03013	19	160	0.511049	ENSBTAG00000005898|ENSBTAG00000009969|ENSBTAG00000012596|ENSBTAG00000000359|ENSBTAG00000011571|ENSBTAG00000000360|ENSBTAG00000010668|ENSBTAG00000014032|ENSBTAG00000008498|ENSBTAG00000009488|ENSBTAG00000047533|ENSBTAG00000013398|ENSBTAG00000018970|ENSBTAG00000011044|ENSBTAG00000020858|ENSBTAG00000017321|ENSBTAG00000010613|ENSBTAG00000014337|ENSBTAG00000010598
Pancreatic cancer	KEGG PATHWAY	bta05212	8	66	0.517569	ENSBTAG00000045748|ENSBTAG00000012511|ENSBTAG00000013895|ENSBTAG00000005978|ENSBTAG00000022927|ENSBTAG00000012004|ENSBTAG00000021798|ENSBTAG00000005339
Renal cell carcinoma	KEGG PATHWAY	bta05211	8	66	0.517569	ENSBTAG00000004736|ENSBTAG00000045748|ENSBTAG00000020791|ENSBTAG00000046644|ENSBTAG00000012004|ENSBTAG00000031582|ENSBTAG00000005978|ENSBTAG00000005339
Glycosaminoglycan degradation	KEGG PATHWAY	bta00531	3	23	0.521715	ENSBTAG00000004568|ENSBTAG00000000484|ENSBTAG00000033182
Salivary secretion	KEGG PATHWAY	bta04970	10	84	0.528427	ENSBTAG00000018419|ENSBTAG00000006208|ENSBTAG00000019210|ENSBTAG00000018705|ENSBTAG00000006156|ENSBTAG00000016629|ENSBTAG00000002023|ENSBTAG00000025642|ENSBTAG00000019079|ENSBTAG00000001246
Wnt signaling pathway	KEGG PATHWAY	bta04310	16	138	0.552202	ENSBTAG00000016649|ENSBTAG00000014758|ENSBTAG00000034435|ENSBTAG00000022927|ENSBTAG00000012667|ENSBTAG00000010106|ENSBTAG00000018270|ENSBTAG00000020998|ENSBTAG00000020221|ENSBTAG00000048057|ENSBTAG00000019336|ENSBTAG00000018566|ENSBTAG00000019079|ENSBTAG00000015433|ENSBTAG00000002664|ENSBTAG00000000226
Hedgehog signaling pathway	KEGG PATHWAY	bta04340	6	51	0.558145	ENSBTAG00000020221|ENSBTAG00000002664|ENSBTAG00000021068|ENSBTAG00000048057|ENSBTAG00000009903|ENSBTAG00000019986
Type I diabetes mellitus	KEGG PATHWAY	bta04940	6	51	0.558145	ENSBTAG00000009558|ENSBTAG00000001321|ENSBTAG00000039093|ENSBTAG00000010057|ENSBTAG00000008056|ENSBTAG00000007258
Small cell lung cancer	KEGG PATHWAY	bta05222	10	87	0.569783	ENSBTAG00000013895|ENSBTAG00000005978|ENSBTAG00000012849|ENSBTAG00000017473|ENSBTAG00000011966|ENSBTAG00000022635|ENSBTAG00000004911|ENSBTAG00000009578|ENSBTAG00000015910|ENSBTAG00000003061
Maturity onset diabetes of the young	KEGG PATHWAY	bta04950	3	25	0.573355	ENSBTAG00000046010|ENSBTAG00000004561|ENSBTAG00000030876
Glyoxylate and dicarboxylate metabolism	KEGG PATHWAY	bta00630	3	25	0.573355	ENSBTAG00000005797|ENSBTAG00000021695|ENSBTAG00000005583
Inflammatory mediator regulation of TRP channels	KEGG PATHWAY	bta04750	12	105	0.574963	ENSBTAG00000005978|ENSBTAG00000006208|ENSBTAG00000001321|ENSBTAG00000012667|ENSBTAG00000019210|ENSBTAG00000018705|ENSBTAG00000018419|ENSBTAG00000017584|ENSBTAG00000016629|ENSBTAG00000034848|ENSBTAG00000019079|ENSBTAG00000001447
Hepatitis B	KEGG PATHWAY	bta05161	17	149	0.576287	ENSBTAG00000004736|ENSBTAG00000045748|ENSBTAG00000013895|ENSBTAG00000005978|ENSBTAG00000046644|ENSBTAG00000010215|ENSBTAG00000003366|ENSBTAG00000045563|ENSBTAG00000018270|ENSBTAG00000012004|ENSBTAG00000012511|ENSBTAG00000046409|ENSBTAG00000046308|ENSBTAG00000047680|ENSBTAG00000014970|ENSBTAG00000002295|ENSBTAG00000018909
TGF-beta signaling pathway	KEGG PATHWAY	bta04350	9	79	0.581252	ENSBTAG00000009175|ENSBTAG00000019234|ENSBTAG00000014955|ENSBTAG00000002878|ENSBTAG00000012004|ENSBTAG00000030425|ENSBTAG00000006599|ENSBTAG00000000625|ENSBTAG00000007118
Systemic lupus erythematosus	KEGG PATHWAY	bta05322	21	185	0.585641	ENSBTAG00000033327|ENSBTAG00000009558|ENSBTAG00000040344|ENSBTAG00000017978|ENSBTAG00000047546|ENSBTAG00000010520|ENSBTAG00000040134|ENSBTAG00000039093|ENSBTAG00000046373|ENSBTAG00000024180|ENSBTAG00000024187|ENSBTAG00000047559|ENSBTAG00000031780|ENSBTAG00000033600|ENSBTAG00000040378|ENSBTAG00000025882|ENSBTAG00000034849|ENSBTAG00000033187|ENSBTAG00000034845|ENSBTAG00000007153|ENSBTAG00000011196
Fat digestion and absorption	KEGG PATHWAY	bta04975	5	44	0.593098	ENSBTAG00000016877|ENSBTAG00000004442|ENSBTAG00000011962|ENSBTAG00000016366|ENSBTAG00000009350
Ether lipid metabolism	KEGG PATHWAY	bta00565	5	44	0.593098	ENSBTAG00000016877|ENSBTAG00000009350|ENSBTAG00000011962|ENSBTAG00000018669|ENSBTAG00000015248
Nitrogen metabolism	KEGG PATHWAY	bta00910	2	17	0.606147	ENSBTAG00000001000|ENSBTAG00000007540
Leishmaniasis	KEGG PATHWAY	bta05140	8	72	0.608754	ENSBTAG00000013895|ENSBTAG00000001321|ENSBTAG00000012004|ENSBTAG00000017060|ENSBTAG00000003895|ENSBTAG00000046862|ENSBTAG00000015910|ENSBTAG00000016116
Primary immunodeficiency	KEGG PATHWAY	bta05340	4	36	0.614905	ENSBTAG00000023393|ENSBTAG00000003037|ENSBTAG00000023144|ENSBTAG00000005351
Homologous recombination	KEGG PATHWAY	bta03440	3	27	0.621367	ENSBTAG00000021456|ENSBTAG00000019082|ENSBTAG00000009966
Glioma	KEGG PATHWAY	bta05214	7	64	0.624195	ENSBTAG00000004736|ENSBTAG00000045748|ENSBTAG00000005978|ENSBTAG00000046644|ENSBTAG00000012667|ENSBTAG00000046376|ENSBTAG00000017584
TNF signaling pathway	KEGG PATHWAY	bta04668	12	110	0.634456	ENSBTAG00000013895|ENSBTAG00000005978|ENSBTAG00000010215|ENSBTAG00000001321|ENSBTAG00000010998|ENSBTAG00000007513|ENSBTAG00000008441|ENSBTAG00000046308|ENSBTAG00000009493|ENSBTAG00000002295|ENSBTAG00000037558|ENSBTAG00000018909
African trypanosomiasis	KEGG PATHWAY	bta05143	4	37	0.634751	ENSBTAG00000020446|ENSBTAG00000019079|ENSBTAG00000001321|ENSBTAG00000034848
Antigen processing and presentation	KEGG PATHWAY	bta04612	8	74	0.637099	ENSBTAG00000009558|ENSBTAG00000003037|ENSBTAG00000038933|ENSBTAG00000005351|ENSBTAG00000047971|ENSBTAG00000021943|ENSBTAG00000017135|ENSBTAG00000039093
Synaptic vesicle cycle	KEGG PATHWAY	bta04721	7	65	0.639125	ENSBTAG00000013741|ENSBTAG00000001137|ENSBTAG00000010740|ENSBTAG00000007882|ENSBTAG00000019180|ENSBTAG00000035572|ENSBTAG00000010635
Butanoate metabolism	KEGG PATHWAY	bta00650	3	28	0.643944	ENSBTAG00000000448|ENSBTAG00000008056|ENSBTAG00000007258
Glycosphingolipid biosynthesis - lacto and neolacto series	KEGG PATHWAY	bta00601	3	28	0.643944	ENSBTAG00000022238|ENSBTAG00000000414|ENSBTAG00000007989
Proteoglycans in cancer	KEGG PATHWAY	bta05205	22	201	0.648884	ENSBTAG00000002664|ENSBTAG00000021798|ENSBTAG00000006817|ENSBTAG00000005339|ENSBTAG00000006071|ENSBTAG00000015910|ENSBTAG00000045748|ENSBTAG00000009175|ENSBTAG00000005978|ENSBTAG00000009987|ENSBTAG00000012667|ENSBTAG00000039810|ENSBTAG00000017584|ENSBTAG00000009903|ENSBTAG00000009578|ENSBTAG00000046644|ENSBTAG00000015457|ENSBTAG00000020221|ENSBTAG00000004736|ENSBTAG00000013125|ENSBTAG00000027629|…
Long-term potentiation	KEGG PATHWAY	bta04720	7	66	0.653707	ENSBTAG00000045748|ENSBTAG00000046644|ENSBTAG00000012667|ENSBTAG00000023369|ENSBTAG00000044181|ENSBTAG00000040042|ENSBTAG00000019079
Pyruvate metabolism	KEGG PATHWAY	bta00620	4	38	0.653921	ENSBTAG00000019700|ENSBTAG00000022058|ENSBTAG00000019852|ENSBTAG00000006779
Dopaminergic synapse	KEGG PATHWAY	bta04728	14	130	0.6558	ENSBTAG00000020756|ENSBTAG00000010215|ENSBTAG00000035697|ENSBTAG00000018125|ENSBTAG00000005533|ENSBTAG00000010860|ENSBTAG00000007882|ENSBTAG00000046308|ENSBTAG00000007061|ENSBTAG00000048057|ENSBTAG00000018909|ENSBTAG00000002295|ENSBTAG00000019079|ENSBTAG00000012667
Glycerolipid metabolism	KEGG PATHWAY	bta00561	6	57	0.657785	ENSBTAG00000004442|ENSBTAG00000009165|ENSBTAG00000005479|ENSBTAG00000013636|ENSBTAG00000000497|ENSBTAG00000021695
Type II diabetes mellitus	KEGG PATHWAY	bta04930	5	48	0.66366	ENSBTAG00000007882|ENSBTAG00000005978|ENSBTAG00000008441|ENSBTAG00000033398|ENSBTAG00000016170
Metabolism of xenobiotics by cytochrome P450	KEGG PATHWAY	bta00980	6	58	0.67296	ENSBTAG00000023384|ENSBTAG00000000140|ENSBTAG00000040290|ENSBTAG00000018240|ENSBTAG00000003548|ENSBTAG00000012289
Chagas disease (American trypanosomiasis)	KEGG PATHWAY	bta05142	12	114	0.678772	ENSBTAG00000009558|ENSBTAG00000013895|ENSBTAG00000005978|ENSBTAG00000001321|ENSBTAG00000025250|ENSBTAG00000039093|ENSBTAG00000012004|ENSBTAG00000010998|ENSBTAG00000038138|ENSBTAG00000019079|ENSBTAG00000007153|ENSBTAG00000011196
Thyroid cancer	KEGG PATHWAY	bta05216	3	30	0.686183	ENSBTAG00000016363|ENSBTAG00000038232|ENSBTAG00000046644
Amphetamine addiction	KEGG PATHWAY	bta05031	7	69	0.695271	ENSBTAG00000010215|ENSBTAG00000012667|ENSBTAG00000023369|ENSBTAG00000046308|ENSBTAG00000040042|ENSBTAG00000002295|ENSBTAG00000018909
Alzheimer's disease	KEGG PATHWAY	bta05010	19	180	0.699008	ENSBTAG00000012511|ENSBTAG00000016097|ENSBTAG00000001141|ENSBTAG00000017512|ENSBTAG00000043560|ENSBTAG00000017779|ENSBTAG00000001321|ENSBTAG00000047965|ENSBTAG00000019419|ENSBTAG00000048057|ENSBTAG00000047408|ENSBTAG00000040042|ENSBTAG00000002023|ENSBTAG00000012634|ENSBTAG00000025642|ENSBTAG00000019079|ENSBTAG00000023369|ENSBTAG00000027962|ENSBTAG00000019025
Cardiac muscle contraction	KEGG PATHWAY	bta04260	8	79	0.702628	ENSBTAG00000016097|ENSBTAG00000043560|ENSBTAG00000021994|ENSBTAG00000038232|ENSBTAG00000021657|ENSBTAG00000000589|ENSBTAG00000001246|ENSBTAG00000002036
Graft-versus-host disease	KEGG PATHWAY	bta05332	4	41	0.70728	ENSBTAG00000009558|ENSBTAG00000039093|ENSBTAG00000010057|ENSBTAG00000001321
Inflammatory bowel disease (IBD)	KEGG PATHWAY	bta05321	7	70	0.708378	ENSBTAG00000009558|ENSBTAG00000013895|ENSBTAG00000001321|ENSBTAG00000012004|ENSBTAG00000015407|ENSBTAG00000044192|ENSBTAG00000039093
Phenylalanine metabolism	KEGG PATHWAY	bta00360	2	21	0.710286	ENSBTAG00000039321|ENSBTAG00000038323
Staphylococcus aureus infection	KEGG PATHWAY	bta05150	6	61	0.715832	ENSBTAG00000009558|ENSBTAG00000007153|ENSBTAG00000017060|ENSBTAG00000021647|ENSBTAG00000039093|ENSBTAG00000011196
Melanoma	KEGG PATHWAY	bta05218	7	71	0.721103	ENSBTAG00000045748|ENSBTAG00000012511|ENSBTAG00000005978|ENSBTAG00000046644|ENSBTAG00000015457|ENSBTAG00000046077|ENSBTAG00000000128
Galactose metabolism	KEGG PATHWAY	bta00052	3	32	0.724552	ENSBTAG00000015807|ENSBTAG00000033398|ENSBTAG00000002683
beta-Alanine metabolism	KEGG PATHWAY	bta00410	3	32	0.724552	ENSBTAG00000039321|ENSBTAG00000008056|ENSBTAG00000007258
Fanconi anemia pathway	KEGG PATHWAY	bta03460	5	52	0.725738	ENSBTAG00000007364|ENSBTAG00000008399|ENSBTAG00000019492|ENSBTAG00000004509|ENSBTAG00000021456
Mismatch repair	KEGG PATHWAY	bta03430	2	22	0.732419	ENSBTAG00000007364|ENSBTAG00000002742
Vitamin digestion and absorption	KEGG PATHWAY	bta04977	2	22	0.732419	ENSBTAG00000012281|ENSBTAG00000018669
Ubiquitin mediated proteolysis	KEGG PATHWAY	bta04120	14	138	0.732734	ENSBTAG00000015882|ENSBTAG00000004911|ENSBTAG00000023393|ENSBTAG00000020115|ENSBTAG00000031582|ENSBTAG00000019136|ENSBTAG00000015379|ENSBTAG00000006817|ENSBTAG00000036183|ENSBTAG00000000967|ENSBTAG00000007118|ENSBTAG00000018996|ENSBTAG00000008441|ENSBTAG00000018999
Synthesis and degradation of ketone bodies	KEGG PATHWAY	bta00072	1	11	0.734897	ENSBTAG00000000448
Base excision repair	KEGG PATHWAY	bta03410	3	33	0.742312	ENSBTAG00000000064|ENSBTAG00000003576|ENSBTAG00000018689
Salmonella infection	KEGG PATHWAY	bta05132	8	83	0.749176	ENSBTAG00000013895|ENSBTAG00000000347|ENSBTAG00000002070|ENSBTAG00000025250|ENSBTAG00000001321|ENSBTAG00000019334|ENSBTAG00000046555|ENSBTAG00000037558
Riboflavin metabolism	KEGG PATHWAY	bta00740	1	12	0.76267	ENSBTAG00000021002
Amyotrophic lateral sclerosis (ALS)	KEGG PATHWAY	bta05014	5	55	0.766574	ENSBTAG00000012511|ENSBTAG00000023369|ENSBTAG00000020693|ENSBTAG00000040042|ENSBTAG00000002023
Non-alcoholic fatty liver disease (NAFLD)	KEGG PATHWAY	bta04932	16	161	0.76826	ENSBTAG00000020756|ENSBTAG00000013895|ENSBTAG00000005978|ENSBTAG00000024105|ENSBTAG00000047814|ENSBTAG00000001321|ENSBTAG00000004189|ENSBTAG00000043560|ENSBTAG00000008441|ENSBTAG00000013492|ENSBTAG00000048057|ENSBTAG00000047408|ENSBTAG00000019419|ENSBTAG00000012634|ENSBTAG00000027962|ENSBTAG00000019025
Jak-STAT signaling pathway	KEGG PATHWAY	bta04630	16	162	0.775788	ENSBTAG00000004736|ENSBTAG00000016649|ENSBTAG00000005978|ENSBTAG00000046110|ENSBTAG00000013334|ENSBTAG00000020892|ENSBTAG00000010106|ENSBTAG00000008441|ENSBTAG00000017697|ENSBTAG00000015407|ENSBTAG00000006817|ENSBTAG00000005816|ENSBTAG00000016345|ENSBTAG00000017220|ENSBTAG00000001335|ENSBTAG00000001100
Intestinal immune network for IgA production	KEGG PATHWAY	bta04672	5	56	0.779111	ENSBTAG00000009558|ENSBTAG00000005581|ENSBTAG00000039093|ENSBTAG00000045907|ENSBTAG00000001557
Hepatitis C	KEGG PATHWAY	bta05160	13	135	0.786672	ENSBTAG00000004736|ENSBTAG00000045748|ENSBTAG00000013895|ENSBTAG00000005978|ENSBTAG00000046644|ENSBTAG00000003366|ENSBTAG00000045563|ENSBTAG00000008441|ENSBTAG00000012511|ENSBTAG00000047495|ENSBTAG00000048057|ENSBTAG00000005816|ENSBTAG00000047680
Pertussis	KEGG PATHWAY	bta05133	7	77	0.789397	ENSBTAG00000013895|ENSBTAG00000021455|ENSBTAG00000001321|ENSBTAG00000007153|ENSBTAG00000017060|ENSBTAG00000015910|ENSBTAG00000011196
RIG-I-like receptor signaling pathway	KEGG PATHWAY	bta04622	7	77	0.789397	ENSBTAG00000040569|ENSBTAG00000003366|ENSBTAG00000004600|ENSBTAG00000045563|ENSBTAG00000013895|ENSBTAG00000014707|ENSBTAG00000047680
Progesterone-mediated oocyte maturation	KEGG PATHWAY	bta04914	8	87	0.790367	ENSBTAG00000045748|ENSBTAG00000005978|ENSBTAG00000006208|ENSBTAG00000016629|ENSBTAG00000019210|ENSBTAG00000018419|ENSBTAG00000019145|ENSBTAG00000018705
Rheumatoid arthritis	KEGG PATHWAY	bta05323	9	97	0.792021	ENSBTAG00000009558|ENSBTAG00000035572|ENSBTAG00000045907|ENSBTAG00000001321|ENSBTAG00000025250|ENSBTAG00000012004|ENSBTAG00000017060|ENSBTAG00000005339|ENSBTAG00000039093
Basal transcription factors	KEGG PATHWAY	bta03022	4	47	0.795415	ENSBTAG00000021016|ENSBTAG00000046757|ENSBTAG00000047991|ENSBTAG00000015333
Aminoacyl-tRNA biosynthesis	KEGG PATHWAY	bta00970	6	68	0.80018	ENSBTAG00000004679|ENSBTAG00000018405|ENSBTAG00000003799|ENSBTAG00000011649|ENSBTAG00000040313|ENSBTAG00000001780
Metabolic pathways	KEGG PATHWAY	bta01100	135	1239	0.800941	ENSBTAG00000002983|ENSBTAG00000017680|ENSBTAG00000046548|ENSBTAG00000014610|ENSBTAG00000010270|ENSBTAG00000001546|ENSBTAG00000003025|ENSBTAG00000006136|ENSBTAG00000005583|ENSBTAG00000016218|ENSBTAG00000013099|ENSBTAG00000020776|ENSBTAG00000004596|ENSBTAG00000000639|ENSBTAG00000018240|ENSBTAG00000016877|ENSBTAG00000030335|ENSBTAG00000043546|ENSBTAG00000007540|ENSBTAG00000044129|ENSBTAG00000014642|…
Huntington's disease	KEGG PATHWAY	bta05016	19	194	0.801554	ENSBTAG00000019419|ENSBTAG00000001137|ENSBTAG00000010215|ENSBTAG00000047991|ENSBTAG00000009985|ENSBTAG00000005446|ENSBTAG00000043560|ENSBTAG00000012826|ENSBTAG00000020776|ENSBTAG00000047965|ENSBTAG00000046308|ENSBTAG00000047408|ENSBTAG00000018909|ENSBTAG00000012634|ENSBTAG00000010740|ENSBTAG00000019079|ENSBTAG00000027962|ENSBTAG00000019025|ENSBTAG00000019180
Drug metabolism - other enzymes	KEGG PATHWAY	bta00983	3	37	0.804345	ENSBTAG00000006136|ENSBTAG00000000296|ENSBTAG00000015798
Sulfur relay system	KEGG PATHWAY	bta04122	1	14	0.809793	ENSBTAG00000025612
Regulation of autophagy	KEGG PATHWAY	bta04140	3	38	0.817735	ENSBTAG00000019059|ENSBTAG00000010727|ENSBTAG00000005838
Glycerophospholipid metabolism	KEGG PATHWAY	bta00564	8	91	0.826306	ENSBTAG00000004442|ENSBTAG00000009165|ENSBTAG00000013636|ENSBTAG00000011962|ENSBTAG00000018669|ENSBTAG00000016877|ENSBTAG00000009350|ENSBTAG00000015248
Glycosaminoglycan biosynthesis - keratan sulfate	KEGG PATHWAY	bta00533	1	15	0.829722	ENSBTAG00000022238
PPAR signaling pathway	KEGG PATHWAY	bta03320	6	71	0.829812	ENSBTAG00000004893|ENSBTAG00000016775|ENSBTAG00000018986|ENSBTAG00000010632|ENSBTAG00000015436|ENSBTAG00000019764
p53 signaling pathway	KEGG PATHWAY	bta04115	6	71	0.829812	ENSBTAG00000016649|ENSBTAG00000010106|ENSBTAG00000009223|ENSBTAG00000025462|ENSBTAG00000006385|ENSBTAG00000002363
Adipocytokine signaling pathway	KEGG PATHWAY	bta04920	6	71	0.829812	ENSBTAG00000007897|ENSBTAG00000013895|ENSBTAG00000011639|ENSBTAG00000008441|ENSBTAG00000013492|ENSBTAG00000018986
Phagosome	KEGG PATHWAY	bta04145	15	161	0.833973	ENSBTAG00000006969|ENSBTAG00000035572|ENSBTAG00000017060|ENSBTAG00000009987|ENSBTAG00000015910|ENSBTAG00000003037|ENSBTAG00000046421|ENSBTAG00000002457|ENSBTAG00000003895|ENSBTAG00000021647|ENSBTAG00000017135|ENSBTAG00000018810|ENSBTAG00000002023|ENSBTAG00000004630|ENSBTAG00000006536
Oocyte meiosis	KEGG PATHWAY	bta04114	10	113	0.841228	ENSBTAG00000018419|ENSBTAG00000006208|ENSBTAG00000016629|ENSBTAG00000005533|ENSBTAG00000019210|ENSBTAG00000012667|ENSBTAG00000007061|ENSBTAG00000046850|ENSBTAG00000019145|ENSBTAG00000018705
FoxO signaling pathway	KEGG PATHWAY	bta04068	12	134	0.848675	ENSBTAG00000004736|ENSBTAG00000045748|ENSBTAG00000003257|ENSBTAG00000016649|ENSBTAG00000046644|ENSBTAG00000024105|ENSBTAG00000013492|ENSBTAG00000012004|ENSBTAG00000011639|ENSBTAG00000025462|ENSBTAG00000005978|ENSBTAG00000044181
Apoptosis	KEGG PATHWAY	bta04210	7	84	0.852212	ENSBTAG00000012511|ENSBTAG00000013895|ENSBTAG00000005978|ENSBTAG00000013535|ENSBTAG00000001321|ENSBTAG00000010998|ENSBTAG00000004911
Pentose and glucuronate interconversions	KEGG PATHWAY	bta00040	2	30	0.862497	ENSBTAG00000000497|ENSBTAG00000013984
Phototransduction	KEGG PATHWAY	bta04744	2	30	0.862497	ENSBTAG00000000354|ENSBTAG00000035587
Glycosphingolipid biosynthesis - globo series	KEGG PATHWAY	bta00603	1	17	0.863535	ENSBTAG00000007989
Fatty acid degradation	KEGG PATHWAY	bta00071	3	42	0.863732	ENSBTAG00000018986|ENSBTAG00000004893|ENSBTAG00000015178
Taste transduction	KEGG PATHWAY	bta04742	3	42	0.863732	ENSBTAG00000002631|ENSBTAG00000018419|ENSBTAG00000007882
Carbohydrate digestion and absorption	KEGG PATHWAY	bta04973	3	42	0.863732	ENSBTAG00000005978|ENSBTAG00000001246|ENSBTAG00000033398
Mucin type O-Glycan biosynthesis	KEGG PATHWAY	bta00512	2	31	0.873872	ENSBTAG00000001998|ENSBTAG00000005644
Selenocompound metabolism	KEGG PATHWAY	bta00450	1	18	0.877835	ENSBTAG00000018405
One carbon pool by folate	KEGG PATHWAY	bta00670	1	18	0.877835	ENSBTAG00000020698
Toxoplasmosis	KEGG PATHWAY	bta05145	10	119	0.879478	ENSBTAG00000012511|ENSBTAG00000013895|ENSBTAG00000005978|ENSBTAG00000012004|ENSBTAG00000017473|ENSBTAG00000011966|ENSBTAG00000022635|ENSBTAG00000004911|ENSBTAG00000015910|ENSBTAG00000003061
Leukocyte transendothelial migration	KEGG PATHWAY	bta04670	10	119	0.879478	ENSBTAG00000005978|ENSBTAG00000002066|ENSBTAG00000012002|ENSBTAG00000017060|ENSBTAG00000003895|ENSBTAG00000017584|ENSBTAG00000004511|ENSBTAG00000009578|ENSBTAG00000015910|ENSBTAG00000039160
2-Oxocarboxylic acid metabolism	KEGG PATHWAY	bta01210	1	19	0.890636	ENSBTAG00000001059
Proteasome	KEGG PATHWAY	bta03050	3	45	0.8912	ENSBTAG00000013390|ENSBTAG00000003039|ENSBTAG00000012728
Adherens junction	KEGG PATHWAY	bta04520	5	68	0.891764	ENSBTAG00000046555|ENSBTAG00000000253|ENSBTAG00000022927|ENSBTAG00000015457|ENSBTAG00000021798
Retinol metabolism	KEGG PATHWAY	bta00830	4	57	0.893721	ENSBTAG00000018240|ENSBTAG00000012281|ENSBTAG00000001950|ENSBTAG00000015849
Parkinson's disease	KEGG PATHWAY	bta05012	13	154	0.901336	ENSBTAG00000015882|ENSBTAG00000010860|ENSBTAG00000027962|ENSBTAG00000043560|ENSBTAG00000012826|ENSBTAG00000047965|ENSBTAG00000019419|ENSBTAG00000043546|ENSBTAG00000047408|ENSBTAG00000012634|ENSBTAG00000016944|ENSBTAG00000019025|ENSBTAG00000018996
Cell adhesion molecules (CAMs)	KEGG PATHWAY	bta04514	13	154	0.901336	ENSBTAG00000009558|ENSBTAG00000006841|ENSBTAG00000020252|ENSBTAG00000023144|ENSBTAG00000039093|ENSBTAG00000000253|ENSBTAG00000018367|ENSBTAG00000017060|ENSBTAG00000017256|ENSBTAG00000015058|ENSBTAG00000005710|ENSBTAG00000011887|ENSBTAG00000015910
Influenza A	KEGG PATHWAY	bta05164	15	175	0.904505	ENSBTAG00000045748|ENSBTAG00000040569|ENSBTAG00000005978|ENSBTAG00000003366|ENSBTAG00000045563|ENSBTAG00000001321|ENSBTAG00000013895|ENSBTAG00000008441|ENSBTAG00000048057|ENSBTAG00000005816|ENSBTAG00000047680|ENSBTAG00000009132|ENSBTAG00000002295|ENSBTAG00000009488|ENSBTAG00000006727
DNA replication	KEGG PATHWAY	bta03030	2	35	0.911206	ENSBTAG00000005577|ENSBTAG00000000064
Glycosaminoglycan biosynthesis - chondroitin sulfate / dermatan sulfate	KEGG PATHWAY	bta00532	1	21	0.912356	ENSBTAG00000005205
Allograft rejection	KEGG PATHWAY	bta05330	3	48	0.913594	ENSBTAG00000009558|ENSBTAG00000039093|ENSBTAG00000010057
Sphingolipid metabolism	KEGG PATHWAY	bta00600	3	48	0.913594	ENSBTAG00000006987|ENSBTAG00000011431|ENSBTAG00000016053
Asthma	KEGG PATHWAY	bta05310	2	37	0.925721	ENSBTAG00000009558|ENSBTAG00000039093
Dorso-ventral axis formation	KEGG PATHWAY	bta04320	1	23	0.929764	ENSBTAG00000004736
Complement and coagulation cascades	KEGG PATHWAY	bta04610	5	75	0.931244	ENSBTAG00000020859|ENSBTAG00000013125|ENSBTAG00000007153|ENSBTAG00000010520|ENSBTAG00000011196
Epstein-Barr virus infection	KEGG PATHWAY	bta05169	16	193	0.931542	ENSBTAG00000013895|ENSBTAG00000005978|ENSBTAG00000007932|ENSBTAG00000003366|ENSBTAG00000021709|ENSBTAG00000020776|ENSBTAG00000005446|ENSBTAG00000011702|ENSBTAG00000048057|ENSBTAG00000046850|ENSBTAG00000004781|ENSBTAG00000004270|ENSBTAG00000038428|ENSBTAG00000002295|ENSBTAG00000006017|ENSBTAG00000017584
Herpes simplex infection	KEGG PATHWAY	bta05168	16	193	0.931542	ENSBTAG00000003889|ENSBTAG00000013895|ENSBTAG00000003366|ENSBTAG00000047991|ENSBTAG00000045563|ENSBTAG00000003037|ENSBTAG00000008441|ENSBTAG00000037984|ENSBTAG00000008498|ENSBTAG00000009488|ENSBTAG00000005816|ENSBTAG00000047680|ENSBTAG00000001321|ENSBTAG00000011904|ENSBTAG00000040006|ENSBTAG00000012792
Tyrosine metabolism	KEGG PATHWAY	bta00350	2	38	0.93211	ENSBTAG00000039321|ENSBTAG00000002706
Glutathione metabolism	KEGG PATHWAY	bta00480	3	52	0.936926	ENSBTAG00000003548|ENSBTAG00000040290|ENSBTAG00000003504
Glycosaminoglycan biosynthesis - heparan sulfate / heparin	KEGG PATHWAY	bta00534	1	24	0.937125	ENSBTAG00000006157
Cytokine-cytokine receptor interaction	KEGG PATHWAY	bta04060	20	238	0.942766	ENSBTAG00000001335|ENSBTAG00000046266|ENSBTAG00000013334|ENSBTAG00000014955|ENSBTAG00000001321|ENSBTAG00000025250|ENSBTAG00000012004|ENSBTAG00000017697|ENSBTAG00000020892|ENSBTAG00000015407|ENSBTAG00000011067|ENSBTAG00000016345|ENSBTAG00000001557|ENSBTAG00000010161|ENSBTAG00000005339|ENSBTAG00000046110|ENSBTAG00000001100|ENSBTAG00000005581|ENSBTAG00000045907|ENSBTAG00000038639
Propanoate metabolism	KEGG PATHWAY	bta00640	1	25	0.943715	ENSBTAG00000022058
Glycosylphosphatidylinositol(GPI)-anchor biosynthesis	KEGG PATHWAY	bta00563	1	26	0.949615	ENSBTAG00000014610
Protein processing in endoplasmic reticulum	KEGG PATHWAY	bta04141	13	169	0.950869	ENSBTAG00000015882|ENSBTAG00000019136|ENSBTAG00000000090|ENSBTAG00000012876|ENSBTAG00000047814|ENSBTAG00000020693|ENSBTAG00000002457|ENSBTAG00000018996|ENSBTAG00000020547|ENSBTAG00000025413|ENSBTAG00000006533|ENSBTAG00000046839|ENSBTAG00000007152
Viral myocarditis	KEGG PATHWAY	bta05416	4	68	0.951592	ENSBTAG00000009558|ENSBTAG00000022927|ENSBTAG00000039093|ENSBTAG00000017060
Chemical carcinogenesis	KEGG PATHWAY	bta05204	4	69	0.95506	ENSBTAG00000003548|ENSBTAG00000023384|ENSBTAG00000040290|ENSBTAG00000000140
Serotonergic synapse	KEGG PATHWAY	bta04726	8	117	0.957356	ENSBTAG00000045748|ENSBTAG00000016097|ENSBTAG00000046644|ENSBTAG00000035697|ENSBTAG00000007882|ENSBTAG00000016785|ENSBTAG00000019079|ENSBTAG00000040304
Steroid hormone biosynthesis	KEGG PATHWAY	bta00140	3	57	0.957894	ENSBTAG00000037824|ENSBTAG00000004596|ENSBTAG00000014890
Spliceosome	KEGG PATHWAY	bta03040	9	130	0.961447	ENSBTAG00000040006|ENSBTAG00000011571|ENSBTAG00000012792|ENSBTAG00000037746|ENSBTAG00000008426|ENSBTAG00000026365|ENSBTAG00000037493|ENSBTAG00000008498|ENSBTAG00000005289
Collecting duct acid secretion	KEGG PATHWAY	bta04966	1	29	0.963856	ENSBTAG00000008777
Oxidative phosphorylation	KEGG PATHWAY	bta00190	10	143	0.965213	ENSBTAG00000019419|ENSBTAG00000035572|ENSBTAG00000043560|ENSBTAG00000047965|ENSBTAG00000008777|ENSBTAG00000043546|ENSBTAG00000047408|ENSBTAG00000012634|ENSBTAG00000027962|ENSBTAG00000019025
Tight junction	KEGG PATHWAY	bta04530	9	132	0.965658	ENSBTAG00000046644|ENSBTAG00000002066|ENSBTAG00000012101|ENSBTAG00000003512|ENSBTAG00000039810|ENSBTAG00000018399|ENSBTAG00000011189|ENSBTAG00000006071|ENSBTAG00000018945
Valine, leucine and isoleucine degradation	KEGG PATHWAY	bta00280	2	46	0.967399	ENSBTAG00000012937|ENSBTAG00000017779
Autoimmune thyroid disease	KEGG PATHWAY	bta05320	3	61	0.969754	ENSBTAG00000009558|ENSBTAG00000039093|ENSBTAG00000010057
Starch and sucrose metabolism	KEGG PATHWAY	bta00500	2	48	0.972954	ENSBTAG00000013984|ENSBTAG00000033398
N-Glycan biosynthesis	KEGG PATHWAY	bta00510	2	50	0.977589	ENSBTAG00000012503|ENSBTAG00000001546
Toll-like receptor signaling pathway	KEGG PATHWAY	bta04620	6	106	0.981171	ENSBTAG00000013895|ENSBTAG00000005978|ENSBTAG00000038639|ENSBTAG00000001321|ENSBTAG00000025250|ENSBTAG00000047680
NOD-like receptor signaling pathway	KEGG PATHWAY	bta04621	2	52	0.98145	ENSBTAG00000013895|ENSBTAG00000001321
Ribosome biogenesis in eukaryotes	KEGG PATHWAY	bta03008	4	85	0.987022	ENSBTAG00000009488|ENSBTAG00000044100|ENSBTAG00000006347|ENSBTAG00000012596
Drug metabolism - cytochrome P450	KEGG PATHWAY	bta00982	2	57	0.988489	ENSBTAG00000003548|ENSBTAG00000040290
Cell cycle	KEGG PATHWAY	bta04110	7	127	0.989594	ENSBTAG00000016649|ENSBTAG00000010106|ENSBTAG00000012004|ENSBTAG00000009223|ENSBTAG00000025462|ENSBTAG00000048057|ENSBTAG00000046850
Nucleotide excision repair	KEGG PATHWAY	bta03420	1	44	0.993139	ENSBTAG00000046757
Tuberculosis	KEGG PATHWAY	bta05152	11	183	0.993528	ENSBTAG00000045748|ENSBTAG00000012511|ENSBTAG00000013895|ENSBTAG00000012004|ENSBTAG00000005351|ENSBTAG00000001321|ENSBTAG00000012667|ENSBTAG00000021943|ENSBTAG00000035572|ENSBTAG00000017060|ENSBTAG00000017135
MicroRNAs in cancer	KEGG PATHWAY	bta05206	16	247	0.995364	ENSBTAG00000004736|ENSBTAG00000045748|ENSBTAG00000020963|ENSBTAG00000016649|ENSBTAG00000046644|ENSBTAG00000009987|ENSBTAG00000024105|ENSBTAG00000019712|ENSBTAG00000000076|ENSBTAG00000046376|ENSBTAG00000021798|ENSBTAG00000009284|ENSBTAG00000015650|ENSBTAG00000005339|ENSBTAG00000015433|ENSBTAG00000017584
Olfactory transduction	KEGG PATHWAY	bta04740	44	897	1	ENSBTAG00000046536|ENSBTAG00000047634|ENSBTAG00000047630|ENSBTAG00000033519|ENSBTAG00000038623|ENSBTAG00000032056|ENSBTAG00000045733|ENSBTAG00000046872|ENSBTAG00000013789|ENSBTAG00000027443|ENSBTAG00000037424|ENSBTAG00000005874|ENSBTAG00000046126|ENSBTAG00000012667|ENSBTAG00000040480|ENSBTAG00000047796|ENSBTAG00000045872|ENSBTAG00000035587|ENSBTAG00000045769|ENSBTAG00000037485|ENSBTAG00000030722|…
--------------------
#Term	Database	ID	Input number	Background number	P-Value	Input
--------------------
#Term	Database	ID	Input number	Background number	P-Value	Input
--------------------
