# Supplementary material for: MiRNAs Expression Profiling of Bovine (Bos taurus) Testes and Effect of bta-miR-146b on Proliferation and Apoptosis in Bovine Male Germline Stem Cells
Source: Int J Mol Sci. 2020 May 28;21(11):3846. doi: 10.3390/ijms21113846 (PMC7312616; doi:10.3390/ijms21113846)
Supplement: Supplementary file 1 [file ijms-21-03846-s001.zip › ijms-777696-final supplementary/Table S6 List of stem-loop RT-qPCR primers of miRNAs..xlsx]

## Sheet: Sheet1
miRNA	Forword	Reverse	RT Primer	product size (bp)	Tm (℃)
bta-miRNA-138	GCGAGCTGGTGTTGTGAATC	AGTGCAGGGTCCGAGGTATT	GTCGTATCCAGTGCAGGGTCCGAGGTATTCGCACTGGATACGACCGGCCT	67	60
bta-miRNA-146b	CGCGTGAGAACTGAATTCCATA	AGTGCAGGGTCCGAGGTATT	GTCGTATCCAGTGCAGGGTCCGAGGTATTCGCACTGGATACGACACAGCC	68	60
bta-miRNA-34b	CGCGAGGCAGTGTAATTAGC	AGTGCAGGGTCCGAGGTATT	GTCGTATCCAGTGCAGGGTCCGAGGTATTCGCACTGGATACGACCAATCA	66	60
bta-miRNA-375	CGTTTTGTTCGTTCGGCTC	AGTGCAGGGTCCGAGGTATT	GTCGTATCCAGTGCAGGGTCCGAGGTATTCGCACTGGATACGACTCACGC	67	60
bta-miRNA-495	GCGAAACAAACATGGTGCA	AGTGCAGGGTCCGAGGTATT	GTCGTATCCAGTGCAGGGTCCGAGGTATTCGCACTGGATACGACAAGAAG	66	60
bta-miRNA-449a	CGCGTGGCAGTGTATTGTTA	AGTGCAGGGTCCGAGGTATT	GTCGTATCCAGTGCAGGGTCCGAGGTATTCGCACTGGATACGACACCAGC	66	60
bta-miRNA-449b	GCGCGAGGCAGTGTATTGTTA	AGTGCAGGGTCCGAGGTATT	GTCGTATCCAGTGCAGGGTCCGAGGTATTCGCACTGGATACGACGCCAGC	66	60
bta-novel-116	CGCGTACTGTGCCTCGAATG	AGTGCAGGGTCCGAGGTATT	GTCGTATCCAGTGCAGGGTCCGAGGTATTCGCACTGGATACGACCATACC	66	60
bta-novel-186	CGCGGTGGGACGCGTG	AGTGCAGGGTCCGAGGTATT	GTCGTATCCAGTGCAGGGTCCGAGGTATTCGCACTGGATACGACAAAACG	62	60
bta-novel-198	CGCGTACTGTGCCTTGAATG	AGTGCAGGGTCCGAGGTATT	GTCGTATCCAGTGCAGGGTCCGAGGTATTCGCACTGGATACGACAATACC	66	60
bta-novel-223	GCGTGCTCCTGCTTGAACATA	AGTGCAGGGTCCGAGGTATT	GTCGTATCCAGTGCAGGGTCCGAGGTATTCGCACTGGATACGACAGAGAC	68	60
bta-novel-217	GCGTGAAAGGACCTGCCTG	AGTGCAGGGTCCGAGGTATT	GTCGTATCCAGTGCAGGGTCCGAGGTATTCGCACTGGATACGACTCTACC	66	60
bta-novel-276	GCGCGTACTGTTCCTTGAATG	AGTGCAGGGTCCGAGGTATT	GTCGTATCCAGTGCAGGGTCCGAGGTATTCGCACTGGATACGACACTACC	66	60
bta-novel-427	GCGTACTGTGCTGCAGCTG	AGTGCAGGGTCCGAGGTATT	GTCGTATCCAGTGCAGGGTCCGAGGTATTCGCACTGGATACGACTCTACC	66	60
U6	GCTTCGGCAGCACATATACTAAAAT	CGCTTCACGAATTTGCGTGTCAT		89	60
