# Supplementary material for: MiRNAs Expression Profiling of Bovine (Bos taurus) Testes and Effect of bta-miR-146b on Proliferation and Apoptosis in Bovine Male Germline Stem Cells
Source: Int J Mol Sci. 2020 May 28;21(11):3846. doi: 10.3390/ijms21113846 (PMC7312616; doi:10.3390/ijms21113846)
Supplement: Supplementary file 1 [file ijms-21-03846-s001.zip › ijms-777696-final supplementary/Table S7 List of primers of genes..xlsx]

## Sheet: Sheet1
	Gene	Forward Primer	Rverses Primer
	PCNA	TCCAGAACAAGAGTATAGC	TACAACAGCATCTCCAAT
	CyclinD1	CCGTCCATGCGGAAGATC	CAGGAAGCGGTCCAGGTAG
	CDK2	TTTGCTGAGATGGTGACCCG	TAACTCCTGGCCAAACCACC
	p21	AGGGCACGTCTCAGGAGGA	CAGTCTGCGTTTGGAGTGGTAG
	Bcl2	ATGACCGAGTACCTGAAC	CATACAGCTCCACAAAGG
	Bax	GAGATGAATTGGACAGTAACA	TTGAAGTTGCCGTCAGAA
	Caspase9	TTGAAGTTGCCGTCAGAA	CATCCATCTGTGCCATAAAC
	β-actin	GCGTTACACCCTTTTTCTTGACA	TCACCTTCACCGTTCCAGTT
